# Supplementary material for: The Effect of 24/7, Digital-First, NHS Primary Care on Acute Hospital Spending: Retrospective Observational Analysis
Source: J Med Internet Res. 2021 Jul 22;23(7):e24917. doi: 10.2196/24917 (PMC8367118; doi:10.2196/24917)
Supplement: Multimedia Appendix 1 [file jmir_v23i7e24917_app1.xlsx]

## Sheet: Request 1>
Request date	2020-04-13
Response date	2020-05-19
Request	You requested: Please could you provide me with the following data in a spreadsheet: For the registered list of each Primary Care Network (PCN) in North West London: * Commissioner spend with Acute Trusts associated with patients on the registered list of GP practices within the PCN * 2017/18 * 2018/19 * 2019/20 (Forecast outturn) * The number of patients on the registered list * The number of we…
Response	Our response: I attach the expenditure for each PCN located in the North West London CCGs on acute activity. There are some notes – caveats and methodology notes – on the first tab that sets out the assumptions used. The information on the patient registered numbers for each GP practice in the North West London CCGs is publicly available through NHS England’s publisehed information. This is avail…

## Sheet: Notes
Notes:
1. PCNs were established during 2019/20, and so historical data prior to this date is for illustrative purposes only
2. CCGs remain the responsible commissioner for acute and community activity for patients registered to practices within their CCG
3. PCN boundaries and alignment of registered patients can be subject to change over time, as can the numbers of registered patients with each practice
Methodology
The following cost and activity is based on the finance contract model apportioned by the practice level data we have.
Activity under Closed are costs for practices that have closed and were never assigned a PCN.
The Unknown PCN is the cost not attributable due to not being attributed in the patient level backing data.
Null - These need investigating to allow us to understand which PCN they are under from the IMS.
Caveats:
This data is based on a apportionment of cost by PCN/GP.
This data inlcudes activity and cost at the follwing acute providers:
BMI INHEALTH BARTS AND THE LONDON NHS TRUST THE LONDON NORTH WEST UNIVERSITY HEALTHCARE NHS TRUST ROYAL SURREY COUNTY HOSPITAL NHS FOUNDATION TRUST ROYAL FREE HAMPSTEAD NHS TRUST ROYAL NATIONAL ORTHOPAEDIC HOSPITAL NHS TRUST NORTH MIDDLESEX UNIVERSITY HOSPITAL NHS TRUST THE HILLINGDON HOSPITAL NHS FOUNDATION TRUST KINGSTON HOSPITAL NHS TRUST HEATHERWOOD AND WEXHAM PARK HOSPITALS NHS FOUNDATION TR…

## Sheet: Request 2>
Request date	2020-06-01
Response date	2020-06-26
Request	Thank you very much for the data provided in the FOI dated 08/04/2020. I include some questions below that provide extra detail on requests we felt were not fully responded to in the initial FOI request dated 08/04/2020. The exception is question 8, but we expect this data was used to form the aggregate PCN view, so hope this will require minimal further effort. Please treat each item as a separa…
Response	Our response to your request is: We asked: “Please also provide definitions of the data (e.g., what constitutes spend with Acute Trusts)”, but received no definition provided. Please could you provide documents which: 1. Explains what the spend provided in the FOI represents? Some supporting questions: a. Do the values provided in the spreadsheet represent all costs incurred at the sites listed i…

## Sheet: Follow up questions
POD4Description			Provider	Provider Code
Accident & Emergency			BMI	NT4
Accident & Emergency Band 1			ASHFORD AND ST PETER'S HOSPITALS NHS TRUST	RTK
Accident & Emergency Band 2			BARTS AND THE LONDON NHS TRUST	R1H
Accident & Emergency Band 3			BUCKINGHAMSHIRE HOSPITALS NHS TRUST	RXQ
Accident & Emergency Band 4			CHELSEA AND WESTMINSTER HOSPITAL NHS FOUNDATION TRUST	RQM
Accident & Emergency Band 5			EAST AND NORTH HERTFORDSHIRE NHS TRUST	RWH
Adjustments Other			EPSOM AND ST HELIER UNIVERSITY HOSPITALS NHS TRUST	RVR
Adult Critical Care 0 Organs Supported			FRIMLEY PARK HOSPITAL NHS FOUNDATION TRUST	RDU
Adult Critical Care 1 Organs Supported			GREAT ORMOND STREET HOSPITAL FOR CHILDREN NHS TRUST	RP4
Adult Critical Care 2 Organs Supported			GUY'S AND ST THOMAS' NHS FOUNDATION TRUST	RJ1
Adult Critical Care 3 Organs Supported			HOMERTON UNIVERSITY HOSPITAL NHS FOUNDATION TRUST	RQX
Adult Critical Care 4 Organs Supported			IMPERIAL COLLEGE HEALTHCARE NHS TRUST	RYJ
Adult Critical Care 5 Organs Supported			KING'S COLLEGE HOSPITAL NHS FOUNDATION TRUST	RJZ
Adult Critical Care 6 Organs Supported			KINGSTON HOSPITAL NHS TRUST	RAX
Adult Critical Care Other			MOORFIELDS EYE HOSPITAL NHS FOUNDATION TRUST	RP6
Claims Adjustment			NORTH MIDDLESEX UNIVERSITY HOSPITAL NHS TRUST	RAP
Community Other			ROYAL BROMPTON AND HAREFIELD NHS FOUNDATION TRUST	RT3
Contract Levers Metrics Other			ROYAL FREE HAMPSTEAD NHS TRUST	RAL
Contract Levers Non Metrics Other			ROYAL NATIONAL ORTHOPAEDIC HOSPITAL NHS TRUST	RAN
CQUINs			ROYAL SURREY COUNTY HOSPITAL NHS FOUNDATION TRUST	RA2
Day Case			ST GEORGE'S HEALTHCARE NHS TRUST	RJ7
Day Case to OP Ratio			THE HILLINGDON HOSPITAL NHS FOUNDATION TRUST	RAS
Devices			The London North West Healthcare NHS Trust	R1K
Direct Access Audiology			THE ROYAL MARSDEN NHS FOUNDATION TRUST	RPY
Direct Access Cardiology			THE WHITTINGTON HOSPITAL NHS TRUST	RKE
Direct Access Diagnostic Imaging			UNIVERSITY COLLEGE LONDON HOSPITALS NHS FOUNDATION TRUST	RRV
Direct Access Dietetics			WEST HERTFORDSHIRE HOSPITALS NHS TRUST	RWG
Direct Access Other
Direct Access Pathology
Direct Access Therapies
Elective
Elective Excess Bed Days
First To Follow Up Ratio
High Cost Drugs
Internally Generated Demand
Maternity Ante Natal Pathway - INT
Maternity Ante Natal Pathway - ITV
Maternity Ante Natal Pathway - STD
Maternity Delivery - CC
Maternity Delivery - NO CC
Maternity Other
Maternity Post Natal Pathway - INT
Maternity Post Natal Pathway - ITV
Maternity Post Natal Pathway - STD
Minor Injuries Unit Attendance (A&E)
NEL Emergency Threshold
NEL Readmissions
Non Elective
Non Elective Emergency Excess Bed Days
Non Elective Emergency Short Stay
Non Elective Non Emergency
Non Elective Non Emergency Excess Bed Days
Non Face to Face OP First Attendance
Non Face to Face OP Follow Up Attendance
OP Unbundled Diagnostics
OP Unbundled Radiotherapy
Other
Other (A&E)
Other Drugs
Other Inpatient
Other outpatient
Other Renal
Outpatient First Attendance Multi Professional Consultant Led
Outpatient First Attendance Multi Professional Non Consultant Led
Outpatient First Attendance Single Professional Consultant Led
Outpatient First Attendance Single Professional Non Consultant Led
Outpatient Follow Up Attendance Single Professional Consultant Led
Outpatient Follow Up Attendance Single Professional Non Consultant Led
Outpatient FUP Attendance Multi Professional Consultant Led
Outpatient FUP Attendance Multi Professional Non Consultant Led
Outpatient Procedure
Paediatric High Dependency Unit
Patient Transport Services
PPwT
Regular day/Night Attenders
Rehab
Stroke Unit
Urgent Care centre
Ward Attenders
