# Supplementary material for: The Effect of 24/7, Digital-First, NHS Primary Care on Acute Hospital Spending: Retrospective Observational Analysis
Source: J Med Internet Res. 2021 Jul 22;23(7):e24917. doi: 10.2196/24917 (PMC8367118; doi:10.2196/24917)
Supplement: Multimedia Appendix 2 [file jmir_v23i7e24917_app2.xlsx]

## Sheet: Sheet1
	Multimedia Appendix 2. Summary of results										Carr-Hill weighting							Core Services weighting							Core Services - Adapted weighting
					FOI total spend			Quarterly average registered list size			Need index		Weighted patients		Cost per weighted patient			Need index		Weighted patients		Cost per weighted patient			Need index		Weighted patients		Cost per weighted patient
					FY18/19 adjusted for inflation	FY19/20		FY18/19	FY19/20		FY18/19	FY19/20	FY18/19	FY19/20	FY18/19	FY19/20		FY18/19	FY19/20	FY18/19	FY19/20	FY18/19	FY19/20		FY18/19	FY19/20	FY18/19	FY19/20	FY18/19	FY19/20
		Regional
		NWLCCCG, excluding Babylon GP at Hand practice			1.58737e+09	1.63326e+09		2398351	2478709		0.927082	0.926594	2.22347e+06	2.29676e+06	713.914	711.115		0.925333	0.922365	2.21927e+06	2.28627e+06	715.263	714.376		0.88456	0.879981	2.12148e+06	2.18122e+06	748.233	748.784
		PCN
		ConnectHealth Alliance			3.39463e+07	3.24258e+07		44267	46124.2		1.00564	1.0118	44516.6	46668.5	762.553	694.811		0.978275	0.974661	43305.3	44955.5	783.882	721.285		0.916136	0.913669	40554.6	42142.3	837.051	769.435
		Harness North			2.50809e+07	2.54221e+07		36773.8	37841.8		0.897101	0.897321	32989.8	33956.2	760.262	748.672		0.877183	0.876723	32257.3	33176.8	777.526	766.261		0.873202	0.871775	32110.9	32989.5	781.07	770.611
		Harness Parks			2.15967e+07	2.39765e+07		30962.5	32507.2		0.990949	0.990254	30682.3	32190.4	703.883	744.834		0.991336	0.993259	30694.3	32288.1	703.608	742.581		0.897152	0.897518	27778.1	29175.8	777.474	821.794
		Harness Stadium			2.38247e+07	2.33479e+07		34725.5	36206.5		0.877261	0.876021	30463.3	31717.7	782.078	736.116		0.860706	0.860574	29888.4	31158.4	797.121	749.329		0.817109	0.815661	28374.5	29532.2	839.651	790.589
		Harness Temple			2.797e+07	2.66544e+07		35477.2	35873.8		1.02139	1.01178	36236.1	36296.5	771.882	734.354		1.12144	1.11927	39785.6	40152.4	703.018	663.832		1.00961	1.00577	35818.3	36080.7	780.886	738.745
		K&W Central			2.91299e+07	3.01863e+07		41858	42374.2		0.91098	0.907016	38131.8	38434.1	763.928	785.404		0.918387	0.917177	38441.8	38864.7	757.767	776.703		0.88114	0.878745	36882.7	37236.1	789.799	810.673
		K&W North			3.32144e+07	3.46113e+07		39315.5	41500		0.941059	0.941841	36998.2	39086.4	897.73	885.509		0.941039	0.941205	36997.4	39060	897.75	886.107		0.926369	0.925664	36420.7	38415.1	911.966	900.984
		K&W South			2.40866e+07	2.44067e+07		33742	35233		0.929157	0.928171	31351.6	32702.3	768.272	746.33		0.971756	0.969855	32789	34170.9	734.593	714.253		0.867991	0.865035	29287.7	30477.8	822.411	800.803
		K&W West			2.89358e+07	2.90516e+07		45195.8	53178.5		0.850775	0.861837	38451.4	45831.2	752.529	633.882		0.806953	0.810114	36470.8	43080.6	793.396	674.353		0.744242	0.746927	33636.6	39720.5	860.248	731.4
		Kilburn Partnership			2.20845e+07	2.17001e+07		33399.2	33765.5		0.940285	0.941387	31404.8	31786.4	703.221	682.686		0.96965	0.970197	32385.6	32759.2	681.924	662.413		0.873659	0.873729	29179.6	29501.9	756.849	735.551
		Acton			4.82338e+07	4.78606e+07		76742	78731.8		0.881639	0.879343	67658.8	69232.2	712.898	691.305		0.889615	0.888611	68270.8	69961.9	706.506	684.096		0.816787	0.815307	62681.9	64190.6	769.501	745.602
		Greenwell			2.70459e+07	2.87263e+07		36132.5	36725.5		0.939828	0.944941	33958.3	34703.4	796.443	827.766		1.00523	1.00431	36321.3	36883.9	744.628	778.831		0.987621	0.985013	35685.2	36175.1	757.901	794.09
		NGP			4.58364e+07	4.64334e+07		67924	69075.2		0.870057	0.869423	59097.7	60055.6	775.604	773.173		0.893631	0.893162	60699	61695.4	755.144	752.623		0.89722	0.895419	60942.8	61851.3	752.123	750.726
		North Southall			3.38574e+07	3.76813e+07		50362	52414.5		0.959655	0.963962	48330.1	50525.6	700.543	745.787		0.974069	0.972873	49056.1	50992.7	690.177	738.956		0.924087	0.922457	46538.9	48350.1	727.507	779.342
		Northolt			2.56671e+07	2.71932e+07		38198.2	38916.5		0.9342	0.940439	35684.8	36598.6	719.273	743.012		0.972552	0.970383	37149.8	37763.9	690.909	720.084		0.94443	0.940872	36075.6	36615.5	711.482	742.67
		South Central Ealing			3.17719e+07	3.1017e+07		50681.8	50912.2		0.854681	0.856497	43316.7	43606.2	733.478	711.297		0.876401	0.876688	44417.5	44634.2	715.3	694.915		0.834999	0.834682	42319.2	42495.5	750.767	729.888
		South Southall			3.47899e+07	4.08646e+07		58959.8	60567.2		0.933334	0.940837	55029.2	56983.9	632.209	717.124		0.937856	0.939168	55295.8	56882.8	629.16	718.399		0.890575	0.891854	52508.1	54017.1	662.563	756.511
		The Ealing Network			3.13138e+07	3.07496e+07		50561.2	52073.5		0.881162	0.875926	44552.7	45612.5	702.849	674.148		0.891315	0.893026	45066	46503	694.843	661.239		0.853247	0.853502	43141.2	44444.8	725.844	691.86
		Brentford & Isleworth			4.05654e+07	4.30273e+07		59079	60123.2		0.987845	0.983645	58360.9	59139.9	695.078	727.551		0.93299	0.929457	55120.1	55882	735.945	769.968		0.919801	0.913111	54340.9	54899.2	746.498	783.751
		Chiswick			3.05774e+07	2.97059e+07		49177.8	49792		0.883361	0.883621	43441.7	43997.2	703.871	675.176		0.865871	0.861407	42581.6	42891.2	718.09	692.588		0.847431	0.842273	41674.8	41938.4	733.714	708.322
		Feltham			4.75596e+07	4.6977e+07		68800.5	71847.8		0.985109	0.991722	67776	71253	701.717	659.298		0.972855	0.967668	66932.9	69524.8	710.555	675.687		0.985377	0.978562	67794.4	70307.5	701.526	668.164
		Great West Road			3.48704e+07	3.69566e+07		59137.8	61567		0.935963	0.933876	55350.7	57495.9	629.99	642.769		0.87348	0.868121	51655.6	53447.6	675.056	691.454		0.844534	0.838167	49943.9	51603.4	698.193	716.165
		Heart of Hounslow			5.048e+07	5.27268e+07		80903	83965.2		0.932297	0.934494	75425.6	78465.1	669.269	671.978		0.853171	0.849148	69024.1	71298.9	731.339	739.517		0.832085	0.827251	67318.2	69460.3	749.871	759.092
		Babylon GP at Hand			1.93062e+07	2.6521e+07		46019.2	74125.2		0.955703	0.891844	43980.7	66108.2	438.97	401.176		0.758239	0.726275	34893.6	53835.3	553.288	492.633		0.623178	0.570995	28678.2	42325.1	673.202	626.602
		H&F Central PCN			2.29565e+07	2.18801e+07		32756	33253.2		0.962831	0.968337	31538.5	32200.4	727.889	679.5		1.01467	1.01422	33236.6	33726.1	690.699	648.759		0.933438	0.932321	30575.7	31002.7	750.809	705.749
		H&F Partnership			4.81043e+07	4.62554e+07		66666	67895.8		0.936362	0.934948	62423.5	63479	770.612	728.673		0.976819	0.976567	65120.6	66304.8	738.695	697.618		0.881085	0.875282	58738.4	59427.9	818.958	778.344
		North H&F PCN			3.13572e+07	3.23344e+07		49516.5	51385.5		0.939811	0.943315	46536.1	48472.7	673.824	667.065		0.962448	0.959567	47657.1	49307.8	657.975	655.767		0.873488	0.870028	43252.1	44706.8	724.987	723.255
		South Fulham PCN			3.41687e+07	3.25779e+07		55342.2	57040.8		0.891494	0.891152	49337.3	50832	692.553	640.894		0.835728	0.837361	46251.1	47763.7	738.765	682.064		0.795066	0.795099	44000.7	45353	776.548	718.317
		Harrow Collaborative Network			3.05016e+07	3.0577e+07		44424	45931.8		0.877757	0.876659	38993.5	40266.5	782.223	759.366		0.860604	0.858743	38231.5	39443.5	797.813	775.21		0.861044	0.857302	38251	39377.4	797.405	776.513
		Harrow East PCN			2.1649e+07	2.06349e+07		28318.2	29125.2		0.882919	0.877435	25002.7	25555.5	865.866	807.455		0.905682	0.900026	25647.3	26213.5	844.104	787.187		0.927906	0.920961	26276.7	26823.2	823.887	769.293
		Health Alliance PCN			3.75513e+07	3.70194e+07		52477	53400.2		0.886086	0.880505	46499.1	47019.2	807.57	787.325		0.894134	0.893274	46921.5	47701.1	800.301	776.07		0.910108	0.909686	47759.7	48577.5	786.254	762.068
		Healthsense			6.22701e+07	6.28558e+07		80550	81672.8		0.895794	0.897643	72156.2	73313	862.991	857.362		0.937239	0.935904	75494.6	76437.8	824.829	822.313		0.9615	0.95794	77448.8	78237.6	804.016	803.397
		Sphere PCN			4.60867e+07	4.67255e+07		62810.8	64337.5		0.897868	0.896135	56395.7	57655.1	817.201	810.432		0.905895	0.902455	56900	58061.7	809.959	804.756		0.92302	0.917569	57975.6	59034.1	794.932	791.501
		Celandine Health			2.45838e+07	2.62161e+07		32034.2	32563.5		0.938363	0.939103	30059.7	30580.5	817.833	857.283		1.00401	0.998247	32162.6	32506.4	764.361	806.49		1.07806	1.06996	34534.9	34841.7	711.854	752.436
		Colne Union			2.59665e+07	3.05868e+07		36496.5	37779.2		0.960406	0.958677	35051.4	36218.1	740.811	844.518		1.00139	0.996504	36547.4	37647.2	710.489	812.46		1.01742	1.01023	37132.3	38165.6	699.298	801.424
		HH Collaborative			4.35177e+07	5.28252e+07		67517.8	74636.5		0.953244	0.951237	64360.9	70997	676.152	744.048		0.927155	0.91284	62599.4	68131.2	695.178	775.345		0.933746	0.915846	63044.4	68355.5	690.271	772.8
		Long Lane First Care Group			4.14159e+07	4.45349e+07		59104.8	59375.5		0.958049	0.959078	56625.2	56945.7	731.404	782.058		0.961969	0.957663	56856.9	56861.7	728.424	783.214		0.986742	0.980525	58321.1	58219.1	710.136	764.953
		MetroCare			2.55095e+07	2.66814e+07		35715.2	36210.8		0.901816	0.899448	32208.6	32569.7	792.009	819.211		0.932655	0.928251	33310	33612.7	765.821	793.791		1.00459	0.997973	35879.2	36137.3	710.982	738.334
		North Connect			2.94899e+07	3.34327e+07		43978.5	44640.8		0.986299	0.987356	43375.9	44076.3	679.868	758.52		1.01718	1.01232	44733.9	45190.6	659.229	739.817		1.0561	1.04672	46445.8	46726.2	634.932	715.503
		Synergy			1.98497e+07	2.26307e+07		35115.5	35874.2		0.8904	0.88377	31266.8	31704.6	634.849	713.8		0.875174	0.870362	30732.2	31223.6	645.895	724.796		0.882104	0.874974	30975.5	31389	640.82	720.976
		Brompton Health			4.16601e+07	4.06524e+07		70935.2	73034.5		0.849471	0.846425	60257.4	61818.2	691.368	657.613		0.845047	0.845586	59943.6	61756.9	694.988	658.265		0.76472	0.765109	54245.6	55879.4	767.99	727.503
		Inclusive Health			2.64944e+07	2.65904e+07		33268.8	33965.8		1.11421	1.10192	37068.4	37427.6	714.744	710.449		1.13293	1.13132	37691	38426.2	702.938	691.986		1.02064	1.01751	33955.4	34560.6	780.272	769.384
		Kensington and Chelsea South			2.30947e+07	2.2525e+07		42506.2	44781.2		0.855701	0.858468	36372.6	38443.3	634.947	585.929		0.865763	0.86813	36800.3	38876	627.567	579.408		0.746465	0.748881	31729.4	33535.8	727.864	671.671
		NeoHealth			2.99692e+07	3.03113e+07		38167.2	38148.5		1.06889	1.0705	40796.5	40838.1	734.602	742.231		1.18064	1.17889	45061.8	44972.9	665.069	673.989		1.04306	1.03851	39810.8	39617.5	752.79	765.098
		West-Hill Health			3.48501e+07	3.67585e+07		62769.8	67560.5		0.927264	0.925855	58204.1	62551.2	598.757	587.654		0.909766	0.915112	57105.8	61825.5	610.272	594.552		0.801918	0.805851	50336.2	54443.7	692.347	675.165
		Regents Health Primary Care Network			3.53803e+07	3.69294e+07		63087.8	65945.5		0.929413	0.928851	58634.6	61253.5	603.403	602.895		0.863596	0.857011	54482.3	56516	649.39	653.433		0.759996	0.753023	47946.4	49658.5	737.913	743.669
		South Westminster Primary Care Network			4.23584e+07	4.21967e+07		73604.8	77107.8		0.955289	0.950456	70313.8	73287.5	602.419	575.77		0.958568	0.948024	70555.2	73100	600.358	577.247		0.817767	0.804289	60191.5	62016.9	703.726	680.407
		St John’s Wood and Maida Vale Network			2.54011e+07	2.58222e+07		51872.5	53107.2		0.940373	0.929371	48779.5	49356.3	520.732	523.179		0.816798	0.811237	42369.3	43082.5	599.515	599.366		0.756398	0.752151	39236.3	39944.7	647.387	646.45
		West End and Marylebone Primary Care Network			2.1592e+07	2.29442e+07		43313	45080.2		0.931509	0.928377	40346.5	41851.5	535.166	548.228		0.818572	0.817018	35454.8	36831.4	609.002	622.951		0.708334	0.708033	30680.1	31918.3	703.781	718.84
		Babylon GP at Hand practice
		Babylon GP at Hand practice (with Birmingham and traditional cohort removed)			8.5621e+06	1.59458e+07		29829.8	57891.2		1.00346	0.896868	29932.9	51920.8	286.043	307.118		0.662664	0.668959	19767.1	38726.9	433.149	411.751		0.497643	0.493368	14844.6	28561.7	576.784	558.293
		Babylon GP at Hand practice (with Birmingham and traditional cohort removed and uplift applied)			-	-		-	-		-	-	-	-	325.193	349.152		-	-	-	-	492.433	468.106		-	-	-	-	655.727	634.705
		NWLCCCG practices
		Dr Jefferies, 292 Munster Road			9.14781e+06	9.05883e+06		13626.5	13538		0.855215	0.864694	11653.6	11706.2	784.978	773.847		0.939377	0.939857	12800.4	12723.8	714.649	711.96		0.860968	0.860245	11732	11646	779.733	777.849
		Ashchurch Surgery			4.57493e+06	4.27049e+06		4977.25	5015.5		1.00335	1.00981	4993.91	5064.71	916.102	843.185		1.08373	1.08265	5393.98	5430.05	848.155	786.455		1.00364	1.00132	4995.39	5022.13	915.83	850.334
		Brook Green Surgery			2.4788e+06	2.12462e+06		4847.75	4793		0.891517	0.895178	4321.85	4290.59	573.551	495.181		0.836199	0.835346	4053.69	4003.81	611.494	530.648		0.723256	0.722878	3506.16	3464.75	706.984	613.208
		Hammersmith Bridge Surgery			6.41117e+06	6.30311e+06		10463	10849		0.964859	0.968425	10095.3	10506.4	635.064	599.929		1.01903	1.01875	10662.2	11052.4	601.301	570.293		0.932309	0.931447	9754.75	10105.3	657.235	623.746
		North Fulham Surgery			6.72933e+06	6.32931e+06		7813	7887		1.01832	1.02165	7956.17	8057.78	845.801	785.49		1.14652	1.14515	8957.73	9031.79	751.232	700.781		1.07877	1.07597	8428.47	8486.2	798.405	745.835
		Sterndale Surgery			2.76228e+06	2.85261e+06		4655	4708.75		0.896079	0.909123	4171.25	4280.83	662.22	666.368		0.895619	0.893671	4169.1	4208.07	662.56	677.89		0.835859	0.833416	3890.92	3924.35	709.93	726.901
		Brook Green Medical Centre			9.79415e+06	9.42907e+06		14346	14893.2		0.950336	0.940899	13633.5	14013	718.388	672.878		0.957916	0.957999	13742.3	14267.7	712.703	660.867		0.864681	0.863877	12404.7	12865.9	789.551	732.871
		North End Medical Centre			1.1932e+07	1.17019e+07		19626.5	19517		0.870717	0.872989	17089.1	17038.1	698.22	686.807		0.904583	0.90414	17753.8	17646.1	672.08	663.144		0.804639	0.787445	15792.3	15368.6	755.558	761.418
		Park Medical Centre			8.49736e+06	7.74242e+06		9856	10472.8		0.961076	0.958386	9472.37	10036.9	897.069	771.393		1.00839	1.00696	9938.74	10545.6	854.974	734.183		0.945387	0.942103	9317.74	9866.41	911.956	784.725
		Richford Gate Medical Practice			8.29347e+06	8.34802e+06		10621.8	10527.8		1.00904	1.01386	10717.8	10673.7	773.802	782.114		1.03445	1.03297	10987.7	10874.9	754.797	767.643		0.967525	0.964737	10276.8	10156.5	807.008	821.938
		The Bush Doctors			9.58734e+06	9.03399e+06		12215.8	12485		0.942282	0.938506	11510.7	11717.2	832.908	771		1.03949	1.03888	12698.1	12970.4	755.019	696.506		0.896127	0.894716	10946.9	11170.5	875.807	808.735
		Canberra Old Oak Surgery			3.89896e+06	4.24275e+06		6148.25	6985		0.923626	0.944943	5678.68	6600.42	686.596	642.799		0.906557	0.904238	5573.74	6316.1	699.523	671.735		0.823178	0.820055	5061.11	5728.09	770.377	740.692
		Dr Kukar, Parkview			1.4655e+06	1.282e+06		1876	1870.5		0.92506	0.936361	1735.41	1751.46	844.466	731.958		0.976642	0.973711	1832.18	1821.33	799.866	703.881		0.846014	0.843388	1587.12	1577.56	923.368	812.648
		Dr Uppal & Partners, Parkview			4.77407e+06	4.93522e+06		6838.5	6894		1.05722	1.06076	7229.79	7312.88	660.333	674.867		1.02696	1.02474	7022.85	7064.57	679.791	698.588		0.966447	0.963669	6609.05	6643.53	722.354	742.861
		Hammersmith & Fulham Centres For Health			4.54827e+06	4.80915e+06		8535	9226.25		0.881994	0.893449	7527.82	8243.18	604.195	583.409		0.841358	0.840803	7180.99	7757.46	633.376	619.939		0.762617	0.760976	6508.93	7020.96	698.773	684.97
		Parkview Practice			5.06529e+06	5.11382e+06		6948.5	7344.75		0.959784	0.946758	6669.06	6953.7	759.52	735.409		1.03512	1.03364	7192.53	7591.84	704.243	673.594		0.939331	0.936534	6526.94	6878.6	776.058	743.438
		Shepherd'S Bush Medical Centre			2.5243e+06	2.68016e+06		3445	3454.25		1.00501	0.997182	3462.25	3444.52	729.095	778.096		1.11811	1.118	3851.88	3861.84	655.344	694.011		0.998172	0.996748	3438.7	3443.02	734.087	778.434
		The Medical Centre (Dr Kukar)			2.84303e+06	2.93208e+06		6766.75	6589		0.820757	0.818192	5553.86	5391.07	511.901	543.877		0.832097	0.830138	5630.59	5469.78	504.925	536.051		0.724987	0.722337	4905.81	4759.48	579.523	616.051
		The New Surgery			3.72656e+06	3.92504e+06		5541.25	5524.5		0.957478	0.96735	5305.62	5344.13	702.38	734.459		1.04961	1.0489	5816.15	5794.65	640.726	677.356		0.95365	0.951557	5284.41	5256.88	705.199	746.65
		Westway Surgery (Dr Dasgupta & Partner)			2.51121e+06	2.41423e+06		3417.25	3497.25		0.987239	0.981158	3373.64	3431.35	744.362	703.578		1.04065	1.03804	3556.17	3630.28	706.156	665.026		0.974466	0.971821	3329.99	3398.7	754.119	710.338
		Ashville Surgery			5.56515e+06	5.02679e+06		11944.5	12015.8		0.83107	0.827527	9926.71	9943.36	560.624	505.542		0.698888	0.69641	8347.87	8367.89	666.655	600.724		0.675712	0.672928	8071.05	8085.73	689.52	621.686
		Cassidy Road Medical Centre			3.96489e+06	4.21847e+06		6106.25	7732		0.917038	0.903957	5599.66	6989.39	708.058	603.554		0.930444	0.930767	5681.52	7196.69	697.856	586.169		0.828582	0.827789	5059.53	6400.46	783.648	659.089
		Fulham Cross Medical Centre			1.54772e+06	1.02122e+06		3014.5	2541		0.900556	0.838689	2714.73	2131.11	570.119	479.196		0.802562	0.801972	2419.32	2037.81	639.731	501.135		0.691879	0.691161	2085.67	1756.24	742.072	581.48
		Fulham Medical Centre			5.26684e+06	4.83259e+06		6996.25	6954.25		0.906649	0.905554	6343.14	6297.45	830.321	767.389		0.942168	0.942154	6591.65	6551.97	799.018	737.578		0.900828	0.900472	6302.42	6262.11	835.686	771.72
		Lillyville Surgery			5.63396e+06	6.45368e+06		8633.25	9151.25		0.903086	0.929206	7796.56	8503.4	722.621	758.953		0.837079	0.835625	7226.71	7647.01	779.602	843.948		0.81634	0.814814	7047.67	7456.56	799.408	865.504
		Palace Surgery			3.65872e+06	2.92698e+06		5231	5358.5		0.84647	0.866778	4427.88	4644.63	826.291	630.186		0.816996	0.817071	4273.71	4378.28	856.1	668.523		0.785624	0.784879	4109.6	4205.78	890.286	695.943
		Salisbury Surgery			901858	723909		1184	1157.25		0.986422	0.993454	1167.92	1149.68	772.19	629.664		1.04553	1.04451	1237.91	1208.76	728.534	598.885		0.973012	0.97186	1152.05	1124.68	782.832	643.656
		Sands End Health Clinic			7.62953e+06	7.37424e+06		12232.5	12130.8		0.928729	0.921043	11360.7	11172.9	671.573	660.009		0.856112	0.855287	10472.4	10375.3	728.538	710.751		0.831617	0.829419	10172.8	10061.5	749.997	732.918
		Blessing Medical Centre			2.42331e+06	2.10486e+06		3522.75	2799		1.00567	0.999589	3542.73	2797.85	684.023	752.314		1.017	1.01706	3582.64	2846.75	676.404	739.39		0.843049	0.841326	2969.85	2354.87	815.97	893.832
		Park House Medical Centre			4.39871e+06	3.04686e+06		5321.5	3937.25		0.991095	0.989057	5274.11	3894.16	834.019	782.416		0.959303	0.959098	5104.93	3776.21	861.659	806.856		0.892241	0.890974	4748.06	3507.99	926.422	868.548
		The Law Medical Group Practice			1.50519e+07	1.44145e+07		17297.5	17976		1.04455	1.05213	18068	18913.2	833.066	762.139		1.03753	1.03782	17946.6	18655.8	838.701	772.654		0.997809	0.996456	17259.6	17912.3	872.087	804.724
		The Lonsdale Medical Centre			9.38799e+06	1.01321e+07		14399	16759.5		0.962589	0.976371	13860.3	16363.5	677.328	619.189		0.907101	0.905576	13061.3	15177	718.761	667.596		0.850412	0.848085	12245.1	14213.5	766.674	712.852
		Willesden Green Surgery			2.68439e+06	2.72749e+06		3726.25	4652.5		1.01211	1.01017	3771.37	4699.81	711.78	580.341		0.968737	0.967174	3609.76	4499.78	743.648	606.138		0.894199	0.892782	3332.01	4153.67	805.637	656.646
		Church Lane Surgery			4.1694e+06	4.66114e+06		8632.25	8885.5		0.8131	0.820817	7018.89	7293.37	594.026	639.094		0.696997	0.694996	6016.65	6175.39	692.976	754.794		0.688337	0.686109	5941.9	6096.42	701.695	764.571
		Preston Medical Centre			2.10296e+06	1.86255e+06		3995.5	4171.25		0.904682	0.904683	3614.66	3773.66	581.787	493.567		0.832007	0.831255	3324.28	3467.37	632.606	537.166		0.782569	0.782318	3126.75	3263.24	672.57	570.767
		Sudbury & Alperton Medical Centre			7.22545e+06	6.77247e+06		8822	8887.75		0.912546	0.914402	8050.48	8126.98	897.518	833.333		0.933407	0.934285	8234.51	8303.69	877.459	815.598		0.9445	0.944482	8332.38	8394.32	867.153	806.792
		Willow Tree Family Doctors			1.15831e+07	1.21259e+07		15324	15897.2		0.933552	0.9286	14305.8	14762.2	809.679	821.415		0.958095	0.958046	14681.8	15230.3	788.938	796.169		0.959924	0.958374	14709.9	15235.5	787.435	795.896
		Freuchen Medical Centre			4.09294e+06	4.52575e+06		5868.75	6283.25		1.01953	1.02232	5983.4	6423.48	684.049	704.564		1.07306	1.07096	6297.54	6729.12	649.926	672.561		0.922618	0.919922	5414.61	5780.1	755.906	782.988
		Oxgate Gardens Surgery			4.53774e+06	5.31223e+06		6400.25	6659.25		0.972013	0.968703	6221.12	6450.83	729.408	823.495		1.02964	1.0296	6589.98	6856.34	688.581	774.791		0.995666	0.994104	6372.51	6619.98	712.08	802.454
		Park Royal Medical Practice			5.1379e+06	5.97118e+06		6641.75	7313.5		1.04949	1.03488	6970.43	7568.62	737.1	788.939		1.02799	1.02772	6827.68	7516.2	752.51	794.441		0.888927	0.887652	5904.03	6491.84	870.237	919.797
		Roundwood Park Medical Centre			2.88463e+06	3.33279e+06		3675.75	4043.5		1.00269	1.02582	3685.66	4147.92	782.665	803.485		0.993551	0.99187	3652.04	4010.63	789.869	830.989		0.938214	0.936051	3448.64	3784.92	836.456	880.543
		Walm Lane Surgery			4.94352e+06	4.83458e+06		8376	8207.75		0.933816	0.925902	7821.65	7599.57	632.03	636.165		0.874761	0.874272	7327	7175.81	674.699	673.733		0.792537	0.791811	6638.29	6498.99	744.698	743.898
		Lanfranc Medical Centre			4.22041e+06	4.07951e+06		6227.5	6221.25		0.903948	0.902981	5629.34	5617.67	749.717	726.193		0.879349	0.879008	5476.15	5468.53	770.69	745.998		0.882179	0.881305	5493.77	5482.82	768.217	744.054
		Pearl Medical Practice			2.76979e+06	2.64355e+06		4486.75	4650.5		0.876336	0.879446	3931.9	4089.86	704.44	646.367		0.77124	0.770152	3460.36	3581.59	800.434	738.094		0.729692	0.728471	3273.95	3387.75	846.009	780.327
		Sms Medical Practice			2.15938e+06	2.61227e+06		3640.5	4294		0.8988	0.909531	3272.08	3905.53	659.941	668.865		0.866173	0.865832	3153.3	3717.88	684.799	702.623		0.809151	0.808112	2945.71	3470.03	733.058	752.809
		The Sunflower Medical Centre			2.37503e+06	2.69808e+06		3090.75	3188		0.940899	0.933664	2908.08	2976.52	816.699	906.453		0.960037	0.960294	2967.23	3061.42	800.419	881.316		0.890218	0.888978	2751.44	2834.06	863.195	952.018
		The Surgery			3.3684e+06	3.03743e+06		5198	5311.75		0.851052	0.851602	4423.77	4523.5	761.432	671.477		0.793932	0.792463	4126.86	4209.36	816.214	721.588		0.732722	0.730861	3808.69	3882.15	884.398	782.408
		Wembley Park Drive Medical Centre			8.93169e+06	8.27704e+06		12082	12541		0.852354	0.845593	10298.1	10604.6	867.311	780.515		0.885991	0.88666	10704.5	11119.6	834.383	744.364		0.836033	0.835294	10101	10475.4	884.242	790.139
		Aksyr Medical Practice			5.21278e+06	5.83472e+06		7301.75	7448.75		1.01301	0.991591	7396.76	7386.11	704.739	789.958		1.02326	1.02212	7471.61	7613.48	697.678	766.366		0.956431	0.954181	6983.62	7107.46	746.43	820.929
		Brentfield Medical Centre			7.33311e+06	6.67469e+06		9132.25	9127.5		1.0283	1.02701	9390.7	9374.05	780.891	712.04		1.18785	1.18624	10847.8	10827.4	676.002	616.462		1.09257	1.08887	9977.61	9938.65	734.957	671.59
		Church End Medical Centre			6.10423e+06	6.38312e+06		8082.25	8104		1.00434	1.00394	8117.29	8135.96	752.004	784.557		1.14773	1.14629	9276.23	9289.5	658.051	687.133		1.01096	1.00771	8170.86	8166.47	747.073	781.626
		Hilltop Medical Practice			2.15506e+06	2.35652e+06		3711	3918.75		0.975997	0.960541	3621.92	3764.12	595.004	626.047		0.914019	0.911051	3391.93	3570.18	635.349	660.055		0.801355	0.797337	2973.83	3124.57	724.675	754.19
		Park Road Surgery			2.75935e+06	1.31948e+06		2501.25	1819.25		1.09104	1.06684	2728.98	1940.86	1011.13	679.844		1.18297	1.18254	2958.91	2151.34	932.556	613.33		1.03852	1.03627	2597.61	1885.24	1062.27	699.901
		The Stonebridge Practice			4.40545e+06	4.08592e+06		4748.75	5455.5		1.04879	1.04397	4980.44	5695.37	884.549	717.41		1.22961	1.22821	5839.12	6700.49	754.471	609.794		1.07707	1.07384	5114.73	5858.36	861.325	697.451
		Chalkhill Family Practice			4.22716e+06	4.3342e+06		6789	7064		0.883305	0.864647	5996.76	6107.87	704.907	709.608		0.819681	0.819059	5564.81	5785.83	759.622	749.105		0.764702	0.763127	5191.56	5390.73	814.235	804.009
		Ellis Practice			6.01756e+06	6.03026e+06		9033	8992		0.877332	0.878749	7924.94	7901.71	759.319	763.159		0.948889	0.948868	8571.32	8532.22	702.058	706.763		0.873255	0.871618	7888.11	7837.59	762.864	769.403
		Forty Willows Surgery			5.7256e+06	5.85251e+06		6644.75	6643.25		0.985717	0.991159	6549.84	6584.52	874.158	888.83		1.06409	1.06394	7070.61	7068.04	809.774	828.025		1.014	1.01259	6737.77	6726.87	849.776	870.02
		Preston Road Surgery			3.89005e+06	3.99511e+06		6797	6962.5		0.848066	0.845029	5764.3	5883.52	674.852	679.034		0.736438	0.735296	5005.57	5119.5	777.145	780.371		0.725983	0.724843	4934.51	5046.72	788.337	791.625
		Sudbury Surgery			6.48798e+06	6.82421e+06		8882	8852.5		0.928931	0.926133	8250.77	8198.59	786.349	832.364		0.953197	0.953872	8466.29	8444.16	766.331	808.158		0.958973	0.957912	8517.6	8479.92	761.715	804.75
		The Tudor House Medical Centre			2.7816e+06	3.15003e+06		3712.25	3860		0.981931	0.973557	3645.17	3757.93	763.092	838.236		1.01373	1.01423	3763.23	3914.91	739.152	804.624		0.973316	0.972622	3613.19	3754.32	769.846	839.042
		Brampton Health Centre			2.90561e+06	3.5672e+06		4061.5	4631.25		0.940192	0.922311	3818.59	4271.45	760.912	835.127		0.775879	0.774689	3151.23	3587.78	922.055	994.265		0.762947	0.761398	3098.71	3526.23	937.684	1011.62
		Jai Medical Centre			6.53272e+06	9.21464e+06		3271.25	4685.75		1.01726	1.00772	3327.71	4721.93	1963.13	1951.45		1.04467	1.04543	3417.39	4898.63	1911.61	1881.07		1.04368	1.04372	3414.12	4890.63	1913.44	1884.14
		Kings Edge Medical Centre			2.19479e+06	2.42088e+06		3368	3556.5		0.879908	0.8858	2963.53	3150.35	740.6	768.448		0.854915	0.854304	2879.35	3038.33	762.251	796.78		0.840877	0.840384	2832.07	2988.83	774.976	809.977
		Kingsbury Health And Wellbeing			4.08038e+06	3.41207e+06		5145.5	4882		0.920231	0.917643	4735.05	4479.93	861.74	761.635		0.97788	0.978425	5031.68	4776.67	810.938	714.321		0.994834	0.994572	5118.92	4855.5	797.117	702.724
		Neasden Medical Centre			6.16787e+06	6.28771e+06		9285.5	9700.25		0.951902	0.95285	8838.88	9242.88	697.811	680.276		0.927948	0.92632	8616.46	8985.53	715.824	699.76		0.856843	0.854873	7956.22	8292.48	775.227	758.243
		The Fryent Way Surgery			6.02085e+06	5.41009e+06		8608.25	8520.25		0.878226	0.883425	7559.99	7527.01	796.41	718.757		0.905071	0.905295	7791.07	7713.34	772.788	701.394		0.900501	0.900398	7751.74	7671.62	776.71	705.208
		Uxendon Crescent Surgery			5.31219e+06	4.29875e+06		5575.5	5524		1.0321	1.03057	5754.45	5692.85	923.145	755.114		1.0959	1.09698	6110.21	6059.71	869.395	709.398		1.12078	1.12053	6248.89	6189.79	850.101	694.49
		Burnley Practice			5.16857e+06	5.41963e+06		7585.5	8545.75		0.945434	0.935145	7171.59	7991.51	720.7	678.174		0.972857	0.972762	7379.61	8312.98	700.385	651.948		0.871982	0.869275	6614.42	7428.6	781.409	729.563
		Gladstone Medical Centre			5.96735e+06	6.18185e+06		8915.75	9114		0.874049	0.881389	7792.8	8032.98	765.752	769.558		0.94557	0.944329	8430.47	8606.61	707.832	718.267		0.852074	0.849335	7596.87	7740.84	785.501	798.602
		St Andrews Medical Centre			1.97069e+06	2.39782e+06		2165	1999.75		1.00443	1.02012	2174.59	2039.99	906.233	1175.41		1.18927	1.18937	2574.78	2378.45	765.382	1008.14		1.03234	1.03091	2235.02	2061.56	881.731	1163.11
		St.Georges Medical Centre			1.60544e+06	1.66819e+06		2270.5	2268		0.952302	0.955936	2162.2	2168.06	742.504	769.438		0.959949	0.958262	2179.56	2173.34	736.589	767.57		0.910892	0.908331	2068.18	2060.09	776.259	809.764
		The Willesden Medical Centre			9.37452e+06	8.73918e+06		12805.2	13305.5		0.941053	0.937185	12050.4	12469.7	777.941	700.832		0.954654	0.954456	12224.6	12699.5	766.858	688.151		0.841315	0.840755	10773.2	11186.7	870.167	781.214
		Alperton Medical Centre			3.39841e+06	3.33239e+06		5715.75	5898.25		0.846998	0.856723	4841.23	5053.16	701.973	659.465		0.837663	0.837102	4787.87	4937.44	709.796	674.922		0.774552	0.774223	4427.14	4566.56	767.631	729.736
		Hazeldene Medical Centre			8.71055e+06	8.04907e+06		8941	14012.2		0.903898	0.905543	8081.76	12688.7	1077.8	634.349		0.868029	0.866673	7761.05	12144	1122.34	662.8		0.803057	0.801101	7180.13	11225.2	1213.15	717.052
		Lancelot Medical Centre			2.40496e+06	2.6473e+06		6205	6642.25		0.7478	0.760892	4640.1	5054.03	518.3	523.799		0.700458	0.699388	4346.34	4645.51	553.33	569.861		0.574974	0.574932	3567.71	3818.84	674.091	693.219
		Premier Medical Centre			5.28248e+06	5.53392e+06		6894.5	7842.25		0.941402	0.944214	6490.5	7404.76	813.879	747.346		0.91379	0.914146	6300.12	7168.96	838.472	771.928		0.893216	0.892427	6158.28	6998.64	857.785	790.714
		Stanley Corner Medical Centre			4.14152e+06	4.19341e+06		6151.75	6217.75		0.875052	0.885647	5383.1	5506.73	769.355	761.505		0.916465	0.916199	5637.86	5696.7	734.59	736.112		0.872729	0.871301	5368.81	5417.53	771.403	774.044
		The Wembley Practice			4.99789e+06	5.2955e+06		11287.8	12565.8		0.79863	0.805668	9014.73	10123.8	554.413	523.073		0.676625	0.675487	7637.57	8488	654.381	623.88		0.61434	0.612274	6934.52	7693.69	720.726	688.292
		Chichele Road Surgery			3.323e+06	3.6402e+06		6143.5	5910.5		0.861369	0.860427	5291.82	5085.55	627.95	715.792		0.89515	0.893931	5499.36	5283.58	604.252	688.965		0.798218	0.796915	4903.85	4710.17	677.63	772.838
		Kilburn Park Medical Centre			5.73852e+06	5.86137e+06		7934.5	8129		0.98295	0.986916	7799.21	8022.64	735.781	730.604		1.12558	1.12449	8930.94	9140.97	642.543	641.22		0.994056	0.991503	7887.34	8059.93	727.56	727.224
		Mapesbury Medical Group			6.38309e+06	6.00613e+06		8885.25	9305.25		0.951979	0.952663	8458.57	8864.77	754.629	677.528		0.962843	0.962639	8555.1	8957.6	746.115	670.507		0.875467	0.875343	7778.74	8145.29	820.581	737.375
		Peel Precinct Surgery			862827	770597		1608	1405.75		0.918457	0.899075	1476.88	1263.87	584.223	609.71		0.907468	0.903878	1459.21	1270.63	591.298	606.47		0.826569	0.82363	1329.12	1157.82	649.17	665.56
		Staverton Surgery			5.77709e+06	5.42183e+06		8828	9015		0.949065	0.948371	8378.34	8549.56	689.527	634.165		0.899524	0.899217	7941	8106.44	727.502	668.831		0.824706	0.824035	7280.51	7428.68	793.502	729.852
		Acton Lane Medical Centre			599800	711274		1544	1682.25		0.823121	0.819692	1270.9	1378.93	471.949	515.818		0.80231	0.802687	1238.77	1350.32	484.191	526.745		0.685821	0.685982	1058.91	1153.99	566.433	616.359
		Acton Town Medical Centre			1.48947e+06	1.52841e+06		3238.5	3453		0.807591	0.814269	2615.38	2811.67	569.503	543.593		0.757075	0.75781	2451.79	2616.72	607.503	584.093		0.674988	0.676262	2185.95	2335.13	681.383	654.526
		Chiswick Family Practice (Dr Bhatt)			2.79427e+06	2.78489e+06		4322.75	4624.75		0.88276	0.88554	3815.95	4095.4	732.262	680.004		0.879626	0.878874	3802.41	4064.57	734.87	685.162		0.852322	0.851547	3684.38	3938.19	758.412	707.149
		Chiswick Family Practice (Dr Weber)			2.90808e+06	2.71094e+06		4460.75	4464.25		0.871341	0.871202	3886.84	3889.27	748.187	697.032		0.873649	0.873898	3897.13	3901.3	746.211	694.881		0.842399	0.842214	3757.73	3759.86	773.892	721.023
		Cloister Road Surgery			5.69677e+06	6.0498e+06		10568.8	10824.2		0.842852	0.825594	8907.9	8936.44	639.519	676.981		0.78059	0.781513	8249.86	8459.29	690.53	715.166		0.700269	0.701223	7400.97	7590.21	769.734	797.053
		Crown Street Surgery			6.44931e+06	6.71309e+06		8701.25	8750		0.956161	0.956546	8319.8	8369.77	775.176	802.064		1.04107	1.0413	9058.64	9111.35	711.951	736.783		0.950936	0.950557	8274.33	8317.38	779.436	807.117
		Hillcrest Surgery			5.83265e+06	5.39736e+06		8811.25	8969.75		0.933833	0.923622	8228.24	8284.66	708.858	651.489		0.960797	0.960908	8465.82	8619.11	688.965	626.209		0.877182	0.876726	7729.07	7864.01	754.638	686.337
		The Acton Health Centre			2.12412e+06	2.34121e+06		3408.25	3457		0.908544	0.910644	3096.54	3148.1	685.964	743.692		0.948155	0.947831	3231.55	3276.65	657.307	714.514		0.87012	0.869301	2965.59	3005.17	716.256	779.061
		The Bedford Park Surgery			2.20759e+06	2.03182e+06		3553.25	3599		0.843719	0.848066	2997.94	3052.19	736.367	665.694		0.792277	0.791042	2815.16	2846.96	784.179	713.682		0.806333	0.80559	2865.1	2899.32	770.509	700.794
		The Boileau Road Surgery			2.07362e+06	1.78044e+06		3585.25	3567.5		0.780608	0.777422	2798.68	2773.45	740.93	641.958		0.730119	0.729947	2617.66	2604.09	792.167	683.71		0.715684	0.716148	2565.91	2554.86	808.144	696.885
		The Churchfield Road Surgery			2.16712e+06	2.42587e+06		3406.25	3450.25		0.910325	0.908548	3100.8	3134.72	698.89	773.871		0.990524	0.992154	3373.97	3423.18	642.304	708.659		0.863059	0.863844	2939.79	2980.48	737.165	813.919
		The Horn Lane Surgery			2.20888e+06	2.25171e+06		4679.5	5048.5		0.830931	0.845029	3888.34	4266.13	568.078	527.811		0.814882	0.813926	3813.24	4109.1	579.266	547.981		0.703213	0.702104	3290.68	3544.57	671.253	635.256
		The Mill Hill Surgery			6.13237e+06	5.38195e+06		7615.75	7590		0.9337	0.936838	7110.83	7110.6	862.399	756.89		1.00123	1.00085	7625.08	7596.41	804.237	708.485		0.919918	0.918509	7005.86	6971.49	875.32	771.994
		The Vale Surgery			3.86035e+06	3.61601e+06		5779	6040		0.862048	0.863933	4981.78	5218.16	774.894	692.967		0.868336	0.869107	5018.12	5249.41	769.283	688.842		0.804233	0.804044	4647.66	4856.42	830.601	744.583
		Western Avenue Surgery			1.68938e+06	2.13585e+06		3067.5	3211.25		0.860261	0.860339	2638.85	2762.77	640.196	773.083		0.851395	0.851201	2611.65	2733.42	646.862	781.382		0.753033	0.753444	2309.93	2419.5	731.356	882.764
		Eastmead Avenue Surgery			4.56118e+06	4.9674e+06		5902.25	5849.25		0.960451	0.9612	5668.82	5622.3	804.609	883.517		1.05353	1.05395	6218.18	6164.82	733.523	805.766		1.05798	1.05654	6244.43	6179.98	730.44	803.789
		Elmbank Surgery			3.38066e+06	3.7168e+06		4003.5	4465.5		0.948414	0.943734	3796.98	4214.24	890.355	881.962		1.04913	1.0493	4200.17	4685.66	804.885	793.23		0.999732	0.998146	4002.43	4457.22	844.651	833.883
		Greenford Avenue Family Health Practice			5.39781e+06	5.34175e+06		6459.25	6227.25		0.893464	0.902322	5771.11	5618.98	935.316	950.662		1.1034	1.10354	7127.12	6872.04	757.362	777.317		1.07043	1.06868	6914.2	6654.92	780.684	802.678
		Hanwell Health Centre (Naish)			3.45466e+06	4.17763e+06		5497	5566.25		0.931288	0.942996	5119.29	5248.95	674.832	795.898		0.953527	0.952757	5241.54	5303.29	659.093	787.743		0.938991	0.9372	5161.63	5216.69	669.296	800.82
		Hanwell Health Centre (Stewart)			2.67218e+06	2.99618e+06		3999.25	4193.75		0.934475	0.946263	3737.2	3968.39	715.022	755.013		0.909344	0.908371	3636.69	3809.48	734.783	786.507		0.884403	0.882454	3536.95	3700.79	755.504	809.606
		Oldfield Family Practice			3.01092e+06	3.12626e+06		4286.25	4409.25		0.931046	0.931166	3990.7	4105.74	754.484	761.435		0.958089	0.958639	4106.61	4226.88	733.188	739.614		0.949554	0.949046	4070.03	4184.58	739.778	747.09
		The Mansell Road Practice			4.56846e+06	4.40028e+06		5985	6014.25		0.981493	0.985131	5874.24	5924.82	777.711	742.685		0.967585	0.967984	5790.99	5821.7	788.89	755.841		0.961659	0.961206	5755.53	5780.94	793.751	761.17
		Elmtrees Surgery			3.56748e+06	3.19329e+06		5139.75	5311.25		0.877932	0.878208	4512.35	4664.38	790.604	684.611		0.845245	0.846051	4344.35	4493.59	821.178	710.632		0.857252	0.857563	4406.06	4554.73	809.677	701.093
		Greenford Road Medical Centre			5.6214e+06	5.61804e+06		7948.25	8004.25		0.895775	0.895952	7119.84	7171.42	789.54	783.393		0.969721	0.970292	7707.58	7766.46	729.333	723.372		0.957146	0.956394	7607.64	7655.21	738.915	733.884
		Hillview Surgery			7.37559e+06	7.60741e+06		10572.8	10761.8		0.843651	0.841512	8919.71	9056.15	826.887	840.027		0.878499	0.878896	9288.15	9458.46	794.087	804.297		0.899219	0.898534	9507.22	9669.8	775.789	786.718
		Islip Manor Medical Centre			2.69518e+06	2.91787e+06		4096.25	4454.5		0.900421	0.901811	3688.35	4017.12	730.727	726.36		0.91776	0.916676	3759.38	4083.33	716.921	714.581		0.901424	0.899107	3692.46	4005.07	729.913	728.545
		Mandeville Medical Centre			3.67779e+06	3.53733e+06		5028.5	4883		0.905184	0.906697	4551.72	4427.4	808	798.964		0.958751	0.958986	4821.08	4682.73	762.856	755.4		0.958699	0.957697	4820.82	4676.44	762.897	756.417
		Meadow View			3.64494e+06	3.5081e+06		5673.5	5800.75		0.827157	0.825398	4692.87	4787.93	776.697	732.697		0.807541	0.806438	4581.58	4677.94	795.563	749.923		0.81184	0.809763	4605.98	4697.23	791.35	746.844
		Perivale Medical Clinic			2.87842e+06	3.27323e+06		4779	4984.25		0.838002	0.832507	4004.81	4149.42	718.739	788.84		0.841147	0.841765	4019.84	4195.57	716.052	780.164		0.852284	0.851909	4073.06	4246.13	706.695	770.875
		The Allendale Road Surgery			2.81377e+06	2.62495e+06		4202	4285		0.915785	0.919304	3848.13	3939.22	731.205	666.362		0.907827	0.909623	3814.69	3897.74	737.614	673.454		0.933958	0.929963	3924.49	3984.89	716.977	658.725
		The Barnabas Medical Centre			6.10563e+06	6.11185e+06		9423.75	9557.25		0.869332	0.868622	8192.37	8301.64	745.283	736.223		0.852172	0.851714	8030.65	8140.04	760.29	750.838		0.866431	0.864926	8165.03	8266.31	747.777	739.369
		The Grove Medical Practice			4.61763e+06	4.91248e+06		7083.75	7120.5		0.850384	0.849548	6023.91	6049.21	766.551	812.086		0.891451	0.891363	6314.82	6346.95	731.238	773.99		0.871368	0.870363	6172.55	6197.42	748.092	792.665
		The Medical Centre			2.83863e+06	3.12881e+06		3976.5	3912.75		0.891155	0.892393	3543.68	3491.71	801.041	896.068		1.01015	1.01018	4016.87	3952.57	706.678	791.588		0.997734	0.996238	3967.49	3898.03	715.473	802.664
		Dormers Wells Medical Centre			4.23411e+06	4.2763e+06		6873.75	6932.75		0.933717	0.937202	6418.13	6497.39	659.71	658.156		0.8875	0.885282	6100.45	6137.44	694.065	696.756		0.833322	0.830944	5728.04	5760.72	739.189	742.319
		Ks Medical Centre			4.6431e+06	4.83404e+06		4903.75	5027.25		1.1007	1.09291	5397.57	5494.31	860.219	879.827		1.26546	1.26755	6205.51	6372.31	748.222	758.601		1.23515	1.23465	6056.85	6206.92	766.586	778.815
		Lady Margaret Road (Mikhail)			2.41781e+06	2.71358e+06		2657.5	2651.75		1.05188	1.03535	2795.37	2745.5	864.931	988.371		1.20833	1.21038	3211.12	3209.62	752.947	845.451		1.17427	1.17377	3120.62	3112.54	774.784	871.821
		Lady Margaret Road Surgery (Alzarrad)			3.19639e+06	3.44756e+06		3625.5	4007.5		1.01879	1.02429	3693.62	4104.83	865.38	839.879		1.09796	1.09777	3980.64	4399.32	802.983	783.658		1.08401	1.08342	3930.08	4341.8	813.314	794.039
		Somerset Family Health Practice			2.01926e+06	2.17658e+06		2963	2903		0.928161	0.934297	2750.14	2712.26	734.237	802.494		1.05471	1.05558	3125.11	3064.36	646.139	710.287		1.06882	1.06858	3166.9	3102.09	637.612	701.648
		St.Georges Medical Centre			2.03028e+06	1.75361e+06		3112.25	3089		0.888332	0.891094	2764.71	2752.59	734.356	637.075		0.959014	0.958132	2984.69	2959.67	680.232	592.501		0.909624	0.907013	2830.98	2801.76	717.166	625.894
		The Mwh Practice			5.40243e+06	6.36869e+06		8390.75	9421.25		1.00031	1.01195	8393.33	9533.87	643.657	668.007		0.905196	0.904217	7595.28	8518.86	711.287	747.6		0.865836	0.865017	7265.01	8149.54	743.622	781.479
		The Saluja Clinic			5.61014e+06	6.34291e+06		9805.75	10148.5		0.891754	0.903836	8744.32	9172.58	641.575	691.508		0.896476	0.89484	8790.62	9081.28	638.195	698.46		0.792532	0.791156	7771.37	8029.04	721.898	789.996
		The Town Surgery			725457	787310		2172	2119.5		0.827685	0.833641	1797.73	1766.9	403.54	445.587		0.728407	0.724461	1582.1	1535.49	458.54	512.74		0.660602	0.657322	1434.83	1393.19	505.606	565.111
		Woodbridge Medical Centre			3.5784e+06	4.98075e+06		5857.75	6114		0.951764	0.939706	5575.19	5745.36	641.843	866.917		0.935602	0.934627	5480.52	5714.31	652.93	871.627		0.893552	0.891811	5234.2	5452.53	683.657	913.474
		Allenby Practice (Allenby Clinic)			1.5702e+06	1.89297e+06		1844.75	1865.25		0.954037	1.04332	1759.96	1946.04	892.182	972.727		1.05519	1.05405	1946.55	1966.07	806.659	962.82		0.994843	0.992955	1835.24	1852.11	855.587	1022.06
		Broadmead Surgery (The Church Road Surgery)			3.14316e+06	3.31664e+06		4463.5	4632.75		0.929601	0.926247	4149.27	4291.07	757.52	772.917		0.918435	0.917157	4099.44	4248.96	766.729	780.577		0.882008	0.878881	3936.84	4071.63	798.396	814.573
		Goodcare Practice (The Ruislip Road Surgery (Joshi))			4.19616e+06	4.48515e+06		7279	7574.25		0.906117	0.907122	6595.63	6870.77	636.203	652.787		0.868546	0.867245	6322.15	6568.73	663.724	682.803		0.841388	0.83907	6124.46	6355.33	685.147	705.731
		Jubilee Gardens Medical Centre			4.67422e+06	4.27141e+06		6816.5	6723.5		0.921245	0.930839	6279.67	6258.49	744.341	682.498		0.964398	0.962749	6573.82	6473.04	711.035	659.877		0.937103	0.934995	6387.77	6286.44	731.745	679.464
		The Ruislip Road Surgery (Ali)			2.78732e+06	3.04453e+06		4218.5	4435.75		0.907544	0.929384	3828.47	4122.52	728.049	738.511		0.954909	0.954028	4028.28	4231.83	691.936	719.435		0.914505	0.912102	3857.84	4045.86	722.507	752.505
		The Somerset Road Surgery			1.1489e+06	1.31961e+06		2054.5	2181.75		0.931256	0.923976	1913.27	2015.89	600.491	654.605		0.932587	0.932617	1916	2034.74	599.634	648.54		0.889086	0.889602	1826.63	1940.89	628.973	679.9
		West End Surgery			3.39835e+06	3.65324e+06		4451	4462		0.998886	0.996455	4446.04	4446.18	764.355	821.657		1.08999	1.09011	4851.53	4864.07	700.471	751.066		1.06911	1.0674	4758.59	4762.74	714.151	767.044
		Yeading Medical Centre			4.74881e+06	5.20965e+06		7070.5	7041.25		0.949369	0.944097	6712.52	6647.62	707.457	783.685		1.0483	1.04761	7412.02	7376.48	640.691	706.251		1.03928	1.03681	7348.23	7300.46	646.253	713.605
		Ealing Park Health Centre			5.44581e+06	5.86423e+06		10166	10339.8		0.801049	0.801786	8143.46	8290.26	668.735	707.363		0.853428	0.853934	8675.95	8829.46	627.691	664.166		0.81826	0.818331	8318.43	8461.34	654.668	693.062
		Elthorne Park Surgery			5.54802e+06	5.47194e+06		8841.5	8881.25		0.888763	0.890171	7858	7905.83	706.035	692.139		0.834677	0.834111	7379.8	7407.95	751.785	738.658		0.838307	0.837113	7411.89	7434.61	748.53	736.009
		Grosvenor House Surgery			5.60606e+06	5.59832e+06		6328.5	6287.5		0.978183	0.977019	6190.43	6143	905.6	911.333		1.09396	1.09493	6923.1	6884.38	809.761	813.192		0.966478	0.965838	6116.35	6072.71	916.568	921.882
		Northfields Surgery			6.15236e+06	5.67959e+06		9460.75	9420		0.83652	0.838374	7914.11	7897.49	777.391	719.164		0.845386	0.846258	7997.99	7971.75	769.239	712.464		0.857359	0.8574	8111.26	8076.71	758.496	703.206
		The Florence Road Surgery			9.01961e+06	8.4029e+06		15885	15983.8		0.831649	0.836451	13210.7	13369.6	682.748	628.507		0.846126	0.84715	13440.7	13540.6	671.066	620.569		0.778174	0.778927	12361.3	12450.2	729.666	674.922
		Belmont Medical Clinic			4.15825e+06	5.14287e+06		7125.5	7522		0.953324	0.954394	6792.91	7178.95	612.145	716.382		0.978712	0.979412	6973.81	7367.14	596.266	698.083		0.920154	0.920788	6556.56	6926.17	634.212	742.528
		Featherstone Road			3.83164e+06	4.46483e+06		8223.75	8417.5		0.859923	0.863266	7071.8	7266.54	541.819	614.437		0.819132	0.817193	6736.33	6878.72	568.801	649.078		0.72751	0.725464	5982.86	6106.6	640.436	731.148
		Guru Nanak Medical Centre			7.07929e+06	8.69707e+06		11650.8	12113		0.940279	0.949713	10955	11503.9	646.218	756.013		0.979533	0.979232	11412.3	11861.4	620.321	733.222		0.95313	0.952162	11104.7	11533.5	637.505	754.068
		Hammond Road Surgery			2.57089e+06	2.62764e+06		4096	4198.25		0.983409	1.002	4028.04	4206.66	638.247	624.639		1.00623	1.00588	4121.52	4222.95	623.773	622.23		0.983248	0.982989	4027.38	4126.83	638.352	636.721
		Medical Centre			3.85583e+06	5.06787e+06		8378.75	8337.25		0.912075	0.917547	7642.05	7649.82	504.554	662.482		0.797669	0.796805	6683.47	6643.16	576.92	762.87		0.725193	0.725039	6076.21	6044.83	634.577	838.381
		Norwood Road Surgery (Kennedy)			2.73566e+06	3.10044e+06		3415.75	3778.5		1.05327	1.05471	3597.69	3985.23	760.392	777.983		1.09113	1.09127	3727.04	4123.38	734.003	751.918		1.06783	1.06702	3647.43	4031.75	750.024	769.006
		Sunrise Medical Centre			2.81847e+06	3.61173e+06		3857	4076.75		0.979745	0.99301	3778.87	4048.25	745.848	892.169		1.08566	1.08717	4187.4	4432.13	673.083	814.896		1.07489	1.07528	4145.86	4383.65	679.827	823.909
		The Southall Medical Centre			4.49966e+06	4.74313e+06		7506.25	7286.25		0.896643	0.904395	6730.43	6589.65	668.554	719.785		0.933305	0.93184	7005.62	6789.62	642.292	698.585		0.895054	0.893343	6718.5	6509.12	669.741	728.69
		Waterside Medical Centre			3.24024e+06	3.40897e+06		4706	4837.75		0.941865	0.941544	4432.41	4554.95	731.032	748.41		0.945239	0.943472	4448.29	4564.28	728.423	746.88		0.902801	0.900135	4248.58	4354.63	762.664	782.839
		Brunswick Road Medical Centre			666084	730056		1679.5	1666.25		0.818142	0.801911	1374.07	1336.18	484.753	546.374		0.742007	0.739955	1246.2	1232.95	534.492	592.121		0.661474	0.660495	1110.95	1100.55	599.566	663.356
		Cuckoo Lane Health Centre			3.82973e+06	3.73243e+06		5894	6075.75		0.944703	0.934221	5568.08	5676.1	687.801	657.57		0.917804	0.917933	5409.54	5577.13	707.958	669.239		0.901877	0.900638	5315.66	5472.05	720.461	682.091
		Gordon House Surgery			9.29813e+06	8.40894e+06		13319.2	13782.2		0.90003	0.89335	11987.7	12312.4	775.637	682.967		0.974274	0.975786	12976.6	13448.5	716.53	625.269		0.911825	0.912215	12144.8	12572.4	765.604	668.842
		Mattock Lane Health Centre			2.03659e+06	2.12059e+06		2857.75	3039.5		0.936864	0.939896	2677.32	2856.82	760.682	742.29		1.05555	1.05724	3016.49	3213.49	675.153	659.902		1.01071	1.01223	2888.36	3076.67	705.102	689.248
		Queens Walk Practice			6.8584e+06	6.28795e+06		10197.2	10040.2		0.885145	0.885065	9026.05	8886.27	759.845	707.603		0.882761	0.882867	9001.73	8864.2	761.898	709.365		0.890481	0.890145	9080.46	8937.28	755.292	703.564
		The Avenue Surgery			2.04024e+06	2.55122e+06		3407.75	3880.5		0.887337	0.880796	3023.82	3417.93	674.722	746.422		0.95152	0.952444	3242.54	3695.96	629.21	690.272		0.845273	0.844963	2880.48	3278.88	708.298	778.076
		The Corfton Road Surgery			3.80443e+06	3.56447e+06		7628.25	7910.5		0.806772	0.795867	6154.26	6295.71	618.179	566.175		0.748947	0.749243	5713.15	5926.89	665.908	601.407		0.702507	0.703044	5358.9	5561.43	709.928	640.927
		The Lynwood Surgery			920197	1.11951e+06		2367.5	2362.25		0.810368	0.813198	1918.55	1920.98	479.633	582.781		0.751004	0.750736	1778	1773.43	517.545	631.269		0.738314	0.738435	1747.96	1744.37	526.441	641.785
		The Pitshanger Lane Surgery			1.86001e+06	2.23441e+06		3210	3316.25		0.879377	0.877549	2822.8	2910.17	658.923	767.794		0.835436	0.83541	2681.75	2770.43	693.58	806.522		0.814214	0.81454	2613.63	2701.22	711.658	827.186
		Albany Practice			5.43276e+06	5.71806e+06		7438	7107.25		1.05577	1.03374	7852.82	7347.07	691.822	778.276		1.04602	1.04288	7780.33	7412.01	698.268	771.458		1.00585	1.00103	7481.54	7114.55	726.155	803.713
		Arygle Health Group - Isleworth Practice			6.55551e+06	6.39902e+06		10581	11057		0.937836	0.942273	9923.24	10418.7	660.622	614.186		0.855773	0.852516	9054.94	9426.27	723.971	678.85		0.835697	0.830859	8842.51	9186.81	741.363	696.545
		Brentford Family Practice			2.9141e+06	3.03294e+06		3893	4084.25		1.00834	1.01366	3925.48	4140.02	742.356	732.591		0.994049	0.991435	3869.83	4049.27	753.031	749.01		0.98575	0.981364	3837.52	4008.14	759.371	756.697
		Brentford Group Practice			6.62646e+06	7.22718e+06		8512	8831.5		1.05884	1.04705	9012.81	9247.01	735.228	781.57		1.03598	1.03293	8818.27	9122.33	751.447	792.252		1.01557	1.01095	8644.51	8928.18	766.552	809.48
		Spring Grove Medical Practice			4.49476e+06	4.42328e+06		7490.75	7444.25		0.888888	0.891465	6658.44	6636.29	675.047	666.529		0.839211	0.836507	6286.32	6227.17	715.006	710.32		0.837858	0.834136	6276.18	6209.52	716.161	712.339
		St Margaret'S Medical Practice			8.54473e+06	9.54491e+06		12879	13041.2		0.986631	0.988134	12706.8	12886.5	672.453	740.691		0.882687	0.878658	11368.1	11458.8	751.639	832.976		0.87524	0.870855	11272.2	11357	758.035	840.44
		Thornbury Road Centre For Health			5.99706e+06	6.68195e+06		8285.25	8557.75		0.999524	0.989083	8281.3	8464.32	724.169	789.424		0.95861	0.956574	7942.32	8186.12	755.076	816.253		0.963933	0.945927	7986.43	8095.01	750.906	825.44
		Chiswick Family Doctors Practice			2.14396e+06	2.05984e+06		3894	3963.75		0.844111	0.84224	3286.97	3338.43	652.262	617.01		0.800613	0.797347	3117.59	3160.48	687.699	651.749		0.773236	0.769232	3010.98	3049.04	712.048	675.57
		Chiswick Health Practice			3.96703e+06	3.65382e+06		7161.25	7345.5		0.839191	0.84588	6009.65	6213.41	660.109	588.055		0.821415	0.818574	5882.36	6012.84	674.394	607.671		0.791607	0.788133	5668.9	5789.23	699.788	631.142
		Glebe Street Surgery			2.51252e+06	2.2892e+06		4399	4429.5		0.867083	0.873967	3814.3	3871.24	658.711	591.336		0.838932	0.834348	3690.46	3695.75	680.814	619.415		0.835483	0.830511	3675.29	3678.75	683.624	622.278
		Grove Park Surgery			5.20638e+06	5.1007e+06		8129	8141.5		0.898993	0.903786	7307.92	7358.17	712.431	693.201		0.850358	0.846357	6912.56	6890.61	753.178	740.238		0.849527	0.845004	6905.8	6879.6	753.914	741.424
		Grove Park Terrace Surgery			1.87282e+06	1.94969e+06		4021	4203		0.802374	0.802843	3226.34	3374.35	580.476	577.796		0.735894	0.731932	2959.03	3076.31	632.916	633.774		0.708826	0.704157	2850.19	2959.57	657.085	658.774
		Holly Road Medical Centre			2.80456e+06	2.49418e+06		4215	4155.25		0.91973	0.922811	3876.66	3834.51	723.448	650.455		0.910034	0.907707	3835.79	3771.75	731.156	661.279		0.883832	0.881501	3725.35	3662.86	752.832	680.937
		Wellesley Road Practice			3.57763e+06	3.77692e+06		7438.5	7657		0.847638	0.851831	6305.16	6522.47	567.412	579.063		0.810127	0.806949	6026.13	6178.81	593.686	611.27		0.775645	0.772223	5769.64	5912.91	620.078	638.759
		West4Gps			8.49248e+06	8.38155e+06		9920	9896.5		0.969227	0.958386	9614.73	9484.67	883.278	883.695		1.02396	1.02103	10157.7	10104.6	836.067	829.476		1.01498	1.01111	10068.6	10006.5	843.46	837.612
		Carlton Surgery			4.30563e+06	4.25225e+06		5294.5	5313.5		1.03536	1.03158	5481.7	5481.29	785.455	775.775		1.0536	1.04876	5578.31	5572.6	771.852	763.063		1.06732	1.06125	5650.91	5638.94	761.936	754.086
		Clifford House Surgery			1.50724e+06	1.53163e+06		1694.5	1689.25		1.13741	1.13489	1927.34	1917.11	782.034	798.927		1.25549	1.24984	2127.43	2111.29	708.48	725.447		1.24142	1.23484	2103.59	2085.95	716.511	734.258
		Gill Medical Practice			2.99493e+06	3.48063e+06		4892.75	5827.75		0.982781	1.00963	4808.5	5883.87	622.841	591.554		0.953773	0.949828	4666.57	5535.36	641.784	628.799		0.961666	0.956912	4705.19	5576.64	636.517	624.144
		Grove Village Medical Centre			5.39212e+06	6.04998e+06		5887.75	6027		1.06739	1.06163	6284.5	6398.42	858.002	945.543		1.14694	1.14411	6752.92	6895.57	798.486	877.372		1.17755	1.17137	6933.1	7059.84	777.735	856.958
		Hatton Medical Practice			2.3401e+06	2.21896e+06		4574	4737.75		0.966245	0.979264	4419.6	4639.51	529.481	478.276		0.882764	0.878803	4037.76	4163.55	579.552	532.95		0.890956	0.886253	4075.23	4198.85	574.224	528.47
		Hmc Group: Bedfont Surgery			3.61526e+06	3.65442e+06		5509	5588		0.970268	0.973324	5345.21	5438.94	676.356	671.899		0.993233	0.990085	5471.72	5532.59	660.718	660.525		1.01739	1.01163	5604.78	5653.02	645.032	646.454
		Hmc Group: Feltham			4.44682e+06	4.06274e+06		10206.8	10399		0.922927	0.915268	9420.09	9517.87	472.057	426.854		0.734182	0.731026	7493.61	7601.94	593.415	534.435		0.73795	0.733512	7532.07	7627.79	590.385	532.624
		Little Park Surgery			4.33222e+06	4.01603e+06		6266.25	6332.5		0.949735	0.951011	5951.28	6022.28	727.947	666.863		1.01192	1.00786	6340.96	6382.27	683.212	629.248		1.02162	1.01605	6401.72	6434.16	676.727	624.173
		Mount Medical Centre			4.35643e+06	3.72251e+06		5237.25	5410.75		0.989002	0.978473	5179.65	5294.27	841.067	703.12		1.06865	1.06542	5596.77	5764.74	778.382	645.737		1.06924	1.06435	5599.9	5758.95	777.948	646.387
		Pentelow Practice			2.79738e+06	2.49564e+06		3182.75	3255		1.11079	1.11788	3535.36	3638.7	791.257	685.861		1.11243	1.10969	3540.59	3612.06	790.09	690.921		1.12854	1.12403	3591.85	3658.73	778.813	682.107
		Queens Park Medical Practice			3.10373e+06	3.21542e+06		5023.75	5690.5		0.934615	0.975001	4695.27	5548.24	661.034	579.538		0.881842	0.876802	4430.15	4989.44	700.592	644.444		0.883253	0.877341	4437.24	4992.51	699.473	644.049
		St David'S Practice			5.28749e+06	5.52067e+06		7268.5	7799.25		0.946807	0.976008	6881.87	7612.13	768.322	725.247		0.935599	0.931792	6800.4	7267.28	777.526	759.661		0.960805	0.955507	6983.61	7452.24	757.128	740.807
		Twickenham Park Medical Practice			3.0802e+06	2.75608e+06		3762.75	3777.5		1.02202	1.02194	3845.62	3860.38	800.965	713.94		1.08849	1.08433	4095.72	4096.07	752.054	672.861		1.10962	1.10387	4175.21	4169.88	737.737	660.95
		Clifford Road Surgery			3.89107e+06	3.93839e+06		8898.25	9232.5		0.838985	0.844202	7465.5	7794.09	521.207	505.305		0.758302	0.7547	6747.56	6967.77	576.664	565.23		0.661552	0.658686	5886.66	6081.32	660.999	647.622
		Cranford Medical			4.52635e+06	4.47217e+06		6401	7007.25		1.03611	1.01938	6632.12	7143.07	682.489	626.086		0.965093	0.962247	6177.56	6742.7	732.709	663.261		0.972038	0.967829	6222.02	6781.82	727.473	659.436
		Crosslands Surgery			5.82938e+06	5.94803e+06		7670	7765.5		0.991682	0.993383	7606.2	7714.12	766.398	771.059		0.997561	0.993635	7651.29	7716.07	761.882	770.863		1.01535	1.01058	7787.76	7847.64	748.531	757.94
		Dr Sood'S Practice			1.51844e+06	1.47996e+06		2006.25	1969.5		0.976854	0.986448	1959.81	1942.81	774.787	761.762		0.979249	0.975615	1964.62	1921.47	772.891	770.22		0.951967	0.948685	1909.88	1868.44	795.042	792.085
		Firstcare Practice			4.64194e+06	5.43979e+06		11997.2	13078		0.847999	0.84094	10173.7	10997.8	456.27	494.625		0.671006	0.668838	8050.22	8747.06	576.622	621.9		0.613634	0.611522	7361.93	7997.49	630.533	680.188
		Hmc Group: Heston			5.11487e+06	5.87236e+06		8973	8913.75		0.948662	0.949866	8512.34	8466.87	600.877	693.569		0.910724	0.907656	8171.93	8090.62	625.908	725.824		0.905088	0.900412	8121.35	8026.05	629.805	731.663
		Jersey Practice			5.27215e+06	5.84046e+06		8564	8748		0.934697	0.933026	8004.74	8162.11	658.629	715.558		0.919213	0.915945	7872.14	8012.69	669.723	728.902		0.897233	0.892617	7683.9	7808.62	686.13	747.951
		Skyways Medical Centre			4.07623e+06	3.96542e+06		4628	4852.5		1.0796	1.08708	4996.38	5275.07	815.836	751.729		1.08477	1.08176	5020.32	5249.25	811.946	755.425		1.07398	1.06998	4970.36	5192.09	820.107	763.743
		Bath Road Surgery			5.76923e+06	6.18375e+06		10337.2	11084.5		0.915597	0.923946	9464.75	10241.5	609.548	603.794		0.812306	0.808792	8397.01	8965.06	687.057	689.761		0.777167	0.773472	8033.77	8573.55	718.122	721.259
		Blue Wing Surgery			6.37975e+06	6.24443e+06		7851	7959.5		0.99482	1.003	7810.33	7983.39	816.834	782.178		0.992965	0.990213	7795.77	7881.6	818.36	792.279		0.968586	0.965151	7604.37	7682.12	838.958	812.852
		Chestnut Practice			5.28076e+06	5.20214e+06		9048.75	9035.75		0.945165	0.946387	8552.57	8551.32	617.448	608.343		0.846101	0.843181	7656.16	7618.77	689.741	682.805		0.826075	0.82358	7474.95	7441.66	706.462	699.056
		Green Practice			4.53207e+06	5.1086e+06		7539	7867.5		0.96122	0.957788	7246.64	7535.39	625.403	677.948		0.928942	0.926372	7003.3	7288.23	647.133	700.938		0.914463	0.911383	6894.13	7170.31	657.38	712.466
		Hmc Group: Heart Of Hounslow			8.01831e+06	8.23549e+06		16203.5	17357.2		0.857302	0.869657	13891.3	15094.9	577.219	545.583		0.726151	0.723375	11766.2	12555.8	681.471	655.911		0.676741	0.673381	10965.6	11688	731.226	704.609
		Hounslow Family Practice			2.82704e+06	3.05051e+06		4116.25	4420.75		1.00435	0.991338	4134.15	4382.46	683.827	696.072		0.920518	0.918782	3789.08	4061.7	746.102	751.041		0.897396	0.895633	3693.91	3959.37	765.326	770.453
		Hounslow Medical Practice			4.84741e+06	5.9451e+06		7472	7683		1.04136	1.03682	7781.06	7965.89	622.976	746.319		0.943364	0.940054	7048.81	7222.43	687.692	823.143		0.934264	0.930944	6980.82	7152.45	694.39	831.198
		Kingfisher Practice			4.51203e+06	4.66006e+06		6176.5	6198.75		0.906199	0.899541	5597.14	5576.03	806.132	835.731		0.863809	0.861324	5335.32	5339.13	845.691	872.813		0.869437	0.866329	5370.08	5370.15	840.217	867.77
		Redwood Practice			4.59944e+06	4.69027e+06		7092.5	7221.5		0.907069	0.91021	6433.39	6573.08	714.933	713.557		0.832643	0.8295	5905.52	5990.23	778.838	782.986		0.837559	0.833546	5940.39	6019.46	774.266	779.185
		Willow Practice			3.71396e+06	3.40643e+06		5066.25	5136.75		0.891056	0.887945	4514.31	4561.15	822.707	746.835		0.854073	0.851889	4326.95	4375.94	858.332	778.445		0.860642	0.8572	4360.23	4403.22	851.78	773.622
		First Choice Medical Care			2.27744e+06	2.11948e+06		2441.75	2562.25		0.916119	0.852246	2236.93	2183.67	1018.11	970.604		0.993991	0.995047	2427.08	2549.56	938.346	831.311		0.983228	0.982445	2400.8	2517.27	948.617	841.974
		Headstone Lane Medical Centre			2.32767e+06	2.34545e+06		3802	3756.5		0.823827	0.830849	3132.19	3121.09	743.146	751.486		0.752087	0.749398	2859.44	2815.11	814.033	833.164		0.759431	0.756462	2887.36	2841.65	806.161	825.384
		Headstone Road Surgery			2.81522e+06	2.57595e+06		4032	4052.25		0.898483	0.892534	3622.68	3616.77	777.109	712.225		0.882504	0.88126	3558.25	3571.09	791.18	721.336		0.893953	0.890783	3604.42	3609.68	781.047	713.625
		Kenton Clinic			2.38435e+06	2.18749e+06		3347.75	3407.25		0.948836	0.956737	3176.46	3259.84	750.631	671.042		0.89293	0.89129	2989.31	3036.85	797.627	720.316		0.904088	0.901928	3026.66	3073.1	787.783	711.82
		Kings Road Surgery			5.70315e+06	5.78149e+06		7320.25	7309.5		0.896658	0.894554	6563.76	6538.74	868.884	884.19		0.952651	0.951963	6973.65	6958.37	817.814	830.868		0.991755	0.989521	7259.89	7232.9	785.569	799.332
		Pinner View Medical Centre			2.69452e+06	2.88788e+06		4223.75	4409		0.900692	0.899065	3804.3	3963.98	708.284	728.53		0.836854	0.83501	3534.66	3681.56	762.315	784.417		0.862958	0.860536	3644.92	3794.11	739.255	761.149
		Savita Medical Centre			1.96925e+06	1.68113e+06		3234.25	3426.25		0.862083	0.853409	2788.19	2923.99	706.281	574.943		0.798956	0.797749	2584.02	2733.29	762.087	615.058		0.762968	0.760707	2467.63	2606.37	798.032	645.008
		The Civic Medical Centre			2.46237e+06	2.87278e+06		4311.5	4932		0.855992	0.87601	3690.61	4320.48	667.2	664.922		0.833349	0.832452	3592.98	4105.65	685.329	699.714		0.795815	0.793589	3431.16	3913.98	717.652	733.979
		The Pinner Road Surgery			3.14371e+06	2.96945e+06		4025	4143		0.87002	0.867604	3501.83	3594.49	897.732	826.112		0.865288	0.864143	3482.78	3580.14	902.642	829.422		0.85931	0.857184	3458.72	3551.31	908.921	836.155
		The Shaftesbury Medical Centre			3.38076e+06	3.71773e+06		4879	5008.75		0.857559	0.874482	4184.03	4380.06	808.015	848.786		0.880002	0.878508	4293.53	4400.22	787.408	844.896		0.851144	0.847583	4152.73	4245.33	814.105	875.723
		Zain Medical Centre			1.34313e+06	1.43819e+06		2806.75	2925		0.816771	0.807997	2292.47	2363.39	585.885	608.527		0.689684	0.687761	1935.77	2011.7	693.846	714.911		0.682904	0.680915	1916.74	1991.68	700.734	722.099
		Bacon Lane Surgery			6.90844e+06	6.99274e+06		8939	8718.25		0.9167	0.911698	8194.38	7948.41	843.07	879.765		0.974904	0.973924	8714.67	8490.91	792.736	823.555		0.990662	0.988685	8855.53	8619.61	780.127	811.259
		Honeypot Medical Centre			1.07127e+07	9.85982e+06		12846.5	13100.5		0.894546	0.885457	11491.8	11599.9	932.202	849.99		0.947069	0.946673	12166.5	12401.9	880.503	795.026		0.973382	0.970927	12504.5	12719.6	856.701	775.166
		Mollison Way Surgery			4.02791e+06	3.78235e+06		6532.75	7306.5		0.813831	0.822167	5316.56	6007.16	757.616	629.641		0.729575	0.72821	4766.13	5320.66	845.111	710.88		0.752608	0.750563	4916.6	5483.99	819.246	689.709
		Aspri Medical Centre			3.74663e+06	3.9244e+06		5382.5	5391.25		0.922151	0.927732	4963.48	5001.63	754.84	784.623		0.978072	0.976733	5264.47	5265.81	711.682	745.26		0.981493	0.978443	5282.88	5275.03	709.202	743.957
		Belmont Health Centre			9.07756e+06	8.93025e+06		12875.8	13129.2		0.881727	0.877398	11352.9	11519.6	799.581	775.223		0.87711	0.875697	11293.4	11497.2	803.79	776.73		0.870428	0.867904	11207.4	11394.9	809.96	783.704
		The Circle Practice			7.40574e+06	7.02077e+06		8830	8745.25		0.929055	0.920042	8203.55	8046	902.748	872.579		0.954687	0.953625	8429.89	8339.69	878.51	841.85		0.98941	0.997513	8736.49	8723.5	847.679	804.812
		The Enterprise Practice			3.37387e+06	3.65691e+06		4079.5	4267.5		0.957509	0.945038	3906.16	4032.95	863.731	906.758		1.03125	1.03039	4206.99	4397.19	801.967	831.646		1.0686	1.06575	4359.37	4548.08	773.936	804.056
		The Stanmore Medical Centre			9.92047e+06	9.86411e+06		13881.5	14326		0.898061	0.892611	12466.4	12787.5	795.774	771.384		0.925906	0.925666	12853	13261.1	771.843	743.838		0.954407	0.952795	13248.6	13649.7	748.793	722.659
		The Streatfield Medical Centre			4.02704e+06	3.62291e+06		7427.75	7541		0.754817	0.746779	5606.6	5631.46	718.268	643.335		0.65615	0.655089	4873.72	4940.02	826.276	733.38		0.663054	0.661214	4925	4986.21	817.673	726.586
		Enderley Road Medical Centre			1.23341e+07	1.23933e+07		12269.8	12517		0.969516	0.973907	11895.7	12190.4	1036.85	1016.65		1.13588	1.13582	13937	14217	884.99	871.722		1.15058	1.14772	14117.4	14366	873.683	862.685
		Kenton Bridge Medical Centre - Dr Raja			4.28916e+06	4.22698e+06		6805.25	7220.25		0.852327	0.854358	5800.3	6168.68	739.472	685.234		0.819166	0.819268	5574.63	5915.32	769.408	714.582		0.812792	0.811876	5531.25	5861.95	775.442	721.089
		Kenton Bridge Medical Centre Dr Golden			5.00075e+06	5.3198e+06		7393	7754.75		0.857461	0.86248	6339.21	6688.32	788.86	795.386		0.830626	0.8307	6140.82	6441.87	814.345	825.816		0.790372	0.78994	5843.22	6125.79	855.821	868.427
		Roxbourne Medical Centre			5.66522e+06	5.01879e+06		7096.5	7288		0.893894	0.89652	6343.52	6533.84	893.072	768.122		0.951668	0.950307	6753.51	6925.84	838.856	724.647		0.925053	0.921998	6564.64	6719.52	862.99	746.897
		Simpson House Medical Centre			8.83158e+06	8.85032e+06		11046.2	10913.8		0.9218	0.923127	10182.4	10074.8	867.335	878.464		0.99094	0.989768	10946.2	10802.1	806.819	819.317		1.00637	1.00366	11116.6	10953.7	794.451	807.975
		The Pinn Medical Centre			1.45367e+07	1.55512e+07		20274	20268.8		0.891252	0.89442	18069.2	18128.8	804.501	857.821		0.925278	0.924121	18759.1	18730.8	774.916	830.251		0.987972	0.985051	20030.2	19965.7	725.742	778.896
		The Ridgeway Surgery			1.16126e+07	1.14953e+07		15665.2	15710.2		0.863423	0.861106	13525.7	13528.2	858.552	849.732		0.854334	0.85326	13383.4	13404.9	867.686	857.547		0.909377	0.906727	14245.6	14244.9	815.167	806.98
		Elliott Hall Medical Ctr.			9.39031e+06	9.41921e+06		11155.2	11164.8		0.975138	0.9796	10877.9	10937	863.246	861.225		1.0295	1.02854	11484.3	11483.3	817.667	820.249		1.08029	1.07774	12050.9	12032.7	779.219	782.801
		Gp Direct			1.39993e+07	1.44544e+07		21687.5	22968.8		0.847225	0.839419	18374.2	19280.4	761.901	749.697		0.796334	0.795109	17270.5	18262.6	810.591	791.476		0.792763	0.790162	17193.1	18149	814.243	796.431
		Hatch End Medical Centre			3.26801e+06	3.44034e+06		4008.25	4011		0.975752	0.977481	3911.06	3920.68	835.583	877.486		1.01837	1.0167	4081.89	4077.96	800.613	843.641		1.0876	1.08414	4359.37	4348.49	749.653	791.157
		St. Peter'S Medical Centre			5.22493e+06	5.03367e+06		7953.5	8165.5		0.834146	0.84031	6634.38	6861.55	787.554	733.605		0.833066	0.831419	6625.79	6788.95	788.575	741.45		0.846315	0.842696	6731.17	6881.03	776.23	731.528
		Streatfield Health Centre			6.14712e+06	6.34739e+06		7833	7874		0.889302	0.896314	6965.9	7057.57	882.458	899.373		0.942321	0.941452	7381.2	7412.99	832.807	856.252		0.996653	0.994264	7806.78	7828.84	787.407	810.771
		The Northwick Surgery			8.05696e+06	8.03045e+06		10173.2	10153.5		0.946826	0.945279	9632.29	9597.89	836.453	836.689		0.988503	0.988405	10056.3	10035.8	801.186	800.183		0.966679	0.964593	9834.27	9793.99	819.275	819.936
		King Edwards & Swakeleys Medical Centre			3.79831e+06	3.93841e+06		5026.25	4954.5		0.97154	0.971259	4883.2	4812.1	777.832	818.439		1.01248	1.00741	5088.99	4991.19	746.379	789.072		1.0739	1.06675	5397.7	5285.2	703.69	745.177
		Ladygate Lane Medical Centre			1.40261e+06	2.0194e+06		2221.75	2290.5		0.931171	0.938575	2068.83	2149.81	677.973	939.339		1.00742	1.0031	2238.23	2297.61	626.661	878.912		1.06327	1.05684	2362.33	2420.69	593.742	834.225
		Southcote Clinic			3.18732e+06	3.76421e+06		4147.75	4462.5		0.916199	0.914731	3800.16	4081.99	838.732	922.151		0.947227	0.943493	3928.86	4210.34	811.258	894.04		1.03264	1.02618	4283.13	4579.31	744.156	822.004
		St Martins Medical Centre			4.57509e+06	4.80057e+06		6044.25	6152.5		0.924244	0.924965	5586.36	5690.85	818.975	843.559		0.982604	0.978147	5939.1	6018.05	770.333	797.694		1.04984	1.04325	6345.48	6418.59	721	747.917
		Wallasey Medical Centre			2.10802e+06	1.95109e+06		2951.25	3094.5		0.912031	0.905057	2691.63	2800.7	783.177	696.646		0.849906	0.845765	2508.29	2617.22	840.424	745.484		0.907099	0.901422	2677.08	2789.45	787.435	699.454
		Wood Lane Medical Centre			9.51248e+06	9.74244e+06		11643	11609		0.947312	0.951421	11029.6	11045	862.454	882.065		1.0701	1.06573	12459.1	12372	763.494	787.458		1.15685	1.14983	13469.2	13348.4	706.239	729.857
		Otterfield Medical Centre			5.96102e+06	6.66695e+06		7097.5	7236.25		1.0025	1.00881	7115.26	7299.97	837.78	913.285		1.10146	1.09644	7817.59	7934.11	762.514	840.29		1.13302	1.12542	8041.62	8143.86	741.271	818.648
		West Drayton Medical Centre			7.7575e+06	9.11202e+06		10195	10770.2		0.991895	0.995916	10112.4	10726.3	767.129	849.505		1.0259	1.02056	10459.1	10991.7	741.701	828.988		1.03094	1.02422	10510.4	11031.1	738.078	826.027
		Yiewsley Family Practice			7.25431e+06	9.64197e+06		12543	13070.2		0.927237	0.914698	11630.3	11955.3	623.74	806.5		0.948999	0.944561	11903.3	12345.6	609.437	781.002		0.954681	0.948042	11974.6	12391.1	605.81	778.134
		Yiewsley Health Centre			4.99367e+06	5.16589e+06		6661	6702.5		0.929813	0.930477	6193.49	6236.52	806.278	828.329		0.955927	0.951243	6367.43	6375.7	784.252	810.247		0.991693	0.984627	6605.67	6599.46	755.968	782.775
		Cedar Brook Practice			7.62362e+06	8.72747e+06		10419.8	10571.8		0.928464	0.928323	9674.37	9814	788.022	889.287		0.994955	0.989979	10367.2	10465.8	735.36	833.903		1.02968	1.02211	10729	10805.5	710.561	807.685
		Glendale House Surgery			3.55741e+06	4.48066e+06		6599.75	6685.75		0.950887	0.951035	6275.62	6358.38	566.862	704.686		0.809426	0.804734	5342.01	5380.25	665.931	832.798		0.815833	0.810567	5384.29	5419.25	660.702	826.805
		Hayes Medical Centre			6.79284e+06	9.30319e+06		13382.8	14562.8		0.942923	0.944798	12618.9	13758.9	538.307	676.16		0.860455	0.856212	11515.3	12468.8	589.899	746.118		0.851658	0.84612	11397.5	12321.8	595.993	755.017
		Hesa Medical Centre			7.20628e+06	9.5853e+06		9767.75	15122.2		0.904192	0.912721	8831.92	13802.4	815.936	694.466		0.809756	0.805294	7909.49	12177.9	911.092	787.109		0.791795	0.78577	7734.06	11882.6	931.759	806.666
		Kincora Doctors Surgery			2.0053e+06	2.1982e+06		3283.5	3244		0.982371	0.971172	3225.62	3150.48	621.678	697.734		0.949847	0.944712	3118.82	3064.65	642.965	717.276		0.944793	0.938597	3102.23	3044.81	646.405	721.95
		Kingsway Surgery			2.85296e+06	3.12851e+06		4549.75	4660		0.96696	0.957548	4399.43	4462.17	648.485	701.117		0.973214	0.968483	4427.88	4513.13	644.318	693.201		0.980253	0.97332	4459.9	4535.67	639.692	689.756
		North Hyde Practice			1.83634e+06	2.26489e+06		3463.5	3673		0.892727	0.90127	3091.96	3310.36	593.908	684.182		0.776266	0.772383	2688.6	2836.96	683.011	798.351		0.773353	0.768611	2678.51	2823.11	685.584	802.268
		The Warren Practice			5.35756e+06	5.73664e+06		7030.25	7140		1.03095	1.03541	7247.81	7392.81	739.196	775.976		1.0972	1.09218	7713.61	7798.18	694.559	735.639		1.12271	1.1158	7892.94	7966.83	678.778	720.066
		Townfield Doctors Surgery			6.28544e+06	7.40033e+06		9020.75	8977		0.997172	0.996717	8995.24	8947.53	698.752	827.08		1.05496	1.04997	9516.57	9425.55	660.473	785.134		1.07153	1.06449	9665.98	9555.89	650.265	774.425
		Acorn Medical Centre			3.66413e+06	4.28688e+06		6151.5	6210.25		0.854995	0.871915	5259.5	5414.81	696.669	791.694		0.839437	0.83484	5163.8	5184.56	709.581	826.854		0.8689	0.862531	5345.04	5356.53	685.521	800.308
		Church Road Surgery			2.52928e+06	2.31527e+06		2528.25	2524.5		1.02535	1.00518	2592.34	2537.58	975.675	912.392		1.0236	1.01834	2587.92	2570.8	977.342	900.605		1.05219	1.04555	2660.21	2639.48	950.784	877.168
		Dr K Anantha-Reddy'S Practice			3.54572e+06	3.69819e+06		5059.75	5172.75		0.949629	0.946058	4804.88	4893.72	737.94	755.7		0.946306	0.941205	4788.07	4868.62	740.531	759.597		0.902176	0.89644	4564.78	4637.06	776.754	797.528
		Heathrow Medical Centre			3.94952e+06	4.10733e+06		5946.5	5929.75		0.967734	0.971856	5754.63	5762.86	686.32	712.725		0.90439	0.899891	5377.95	5336.13	734.39	769.722		0.932094	0.926318	5542.7	5492.83	712.562	747.762
		Hillingdon Health Centre			6.13335e+06	6.62009e+06		7627	7647.75		1.00469	0.998693	7662.79	7637.75	800.407	866.759		1.02418	1.0196	7811.45	7797.63	785.174	848.988		1.08611	1.07921	8283.73	8253.5	740.409	802.095
		Parkview Surgery			4.39118e+06	5.04137e+06		6390.75	6575		1.00586	1.00678	6428.18	6619.57	683.114	761.586		1.05359	1.04835	6733.25	6892.87	652.164	731.389		1.06654	1.05941	6815.98	6965.64	644.248	723.748
		Shakespeare Health Centre			2.33935e+06	2.21894e+06		4134.25	4057.75		0.909316	0.91033	3759.34	3693.89	622.276	600.704		0.81596	0.811616	3373.38	3293.33	693.472	673.766		0.817599	0.812402	3380.16	3296.52	692.082	673.114
		The Oakland Medical Centre			5.50202e+06	6.00441e+06		6998	7041.5		0.999221	0.997388	6992.55	7023.11	786.84	854.95		1.0375	1.03278	7260.41	7272.35	757.811	825.649		1.10545	1.09787	7735.95	7730.64	711.227	776.702
		The Pine Medical Centre			4.26494e+06	4.36177e+06		6148	6044.5		0.937062	0.935232	5761.06	5653.01	740.305	771.583		0.965576	0.961133	5936.36	5809.57	718.443	750.79		0.982575	0.976247	6040.87	5900.92	706.014	739.167
		West London Medical Centre			2.67331e+06	3.32611e+06		4577.75	4687.75		0.940954	0.944495	4307.45	4427.56	620.625	751.229		0.962139	0.957664	4404.43	4489.29	606.959	740.899		0.96589	0.95962	4421.6	4498.46	604.602	739.389
		Willow Tree Surgery			2.42315e+06	2.55455e+06		3543	3484		0.932123	0.941983	3302.51	3281.87	733.731	778.383		0.965257	0.960553	3419.9	3346.57	708.545	763.335		0.99636	0.989538	3530.1	3447.55	686.426	740.976
		Cedars Medical Centre			3.89221e+06	4.21893e+06		5159.75	5255.75		0.850608	0.843458	4388.93	4433.01	886.824	951.708		0.847065	0.843093	4370.65	4431.09	890.533	952.12		0.926913	0.920718	4782.64	4839.06	813.819	871.848
		Oxford Drive Medical Centre			4.76307e+06	4.84014e+06		6124	6182.5		0.928536	0.923947	5686.35	5712.3	837.631	847.319		0.98832	0.983811	6052.47	6082.41	786.962	795.761		1.07798	1.07014	6601.56	6616.15	721.506	731.565
		Queens Walk Medical Centre			3.65787e+06	3.98201e+06		6455.5	6552.5		0.869753	0.875202	5614.69	5734.76	651.482	694.364		0.802669	0.798581	5181.63	5232.7	705.93	760.986		0.874212	0.868717	5643.48	5692.27	648.159	699.548
		The Abbotsbury Practice			4.75439e+06	5.07766e+06		6530.5	6538.5		0.895827	0.897565	5850.2	5868.73	812.688	865.207		0.989175	0.984652	6459.81	6438.15	735.995	788.684		1.05679	1.05051	6901.4	6868.78	688.902	739.237
		The Devonshire Lodge Practice			6.25236e+06	6.22175e+06		7844.75	8051.75		0.912822	0.90996	7160.86	7326.77	873.13	849.181		1.00419	0.99944	7877.6	8047.24	793.689	773.154		1.07218	1.06526	8411.02	8577.2	743.354	725.383
		Walnut Way Surgery			2.1896e+06	2.34095e+06		3600.75	3629.75		0.974115	0.962635	3507.54	3494.13	624.254	669.966		0.935316	0.931491	3367.84	3381.08	650.149	692.366		0.982884	0.976342	3539.12	3543.88	618.685	660.561
		Acre Surgery			3.12344e+06	3.35662e+06		5115.75	5232.25		0.885816	0.880457	4531.61	4606.77	689.255	728.627		0.926212	0.92179	4738.27	4823.04	659.194	695.955		0.958514	0.952053	4903.52	4981.38	636.979	673.833
		Acrefield Surgery			1.8914e+06	1.90121e+06		2590	2631		0.887834	0.888088	2299.49	2336.56	822.532	813.681		0.849964	0.846605	2201.41	2227.42	859.179	853.551		0.880972	0.875931	2281.72	2304.57	828.938	824.974
		Carepoint Practice			4.51437e+06	5.28187e+06		7203.25	7293		0.919624	0.917679	6624.28	6692.64	681.488	789.206		1.00236	0.997593	7220.28	7275.45	625.235	725.985		1.0446	1.03765	7524.53	7567.55	599.953	697.963
		Eastbury Surgery			4.90582e+06	5.86786e+06		8088	8241		0.964795	0.960301	7803.26	7913.84	628.688	741.468		1.02732	1.0226	8308.94	8427.27	590.426	696.294		1.05412	1.04727	8525.7	8630.55	575.415	679.895
		Harefield Health Centre			8.02637e+06	8.17101e+06		9247.5	9377.75		1.17543	1.1783	10869.8	11049.8	738.411	739.473		1.18187	1.17656	10929.4	11033.5	734.386	740.567		1.24355	1.23529	11499.7	11584.2	697.962	705.357
		Mountwood Surgery			7.02852e+06	8.85418e+06		11734	11865.8		0.95854	0.967214	11247.5	11476.7	624.895	771.49		0.966055	0.961082	11335.7	11404	620.034	776.412		0.998004	0.982486	11710.6	11657.9	600.185	759.498
		Belmont Medical Centre			5.54907e+06	6.3841e+06		7998.75	8124.5		0.982361	0.975118	7857.66	7922.34	706.199	805.835		1.02337	1.01933	8185.65	8281.53	677.902	770.884		1.06765	1.06105	8539.89	8620.49	649.782	740.573
		Brunel Medical Centre			2.01794e+06	2.28653e+06		11135.8	11499.2		0.690014	0.684285	7683.82	7868.76	262.621	290.583		0.531778	0.531372	5921.75	6110.38	340.767	374.204		0.469335	0.467724	5226.39	5378.48	386.105	425.126
		Central Uxbridge Surgery			1.22827e+07	1.39601e+07		15981	16250.5		0.984004	0.97926	15725.4	15913.5	781.078	877.25		1.04028	1.03576	16624.8	16831.7	738.822	829.395		1.07686	1.07012	17209.2	17390.1	713.729	802.763
		Emperor'S Gate Health Centre			3.07886e+06	2.82108e+06		6848.5	6913.5		0.738084	0.727975	5054.77	5032.86	609.1	560.532		0.667324	0.66598	4570.17	4604.25	673.687	612.711		0.585271	0.5851	4008.23	4045.09	768.135	697.408
		Knightsbridge Medical Centre			7.51783e+06	7.67526e+06		16053.5	15976.8		0.824725	0.817744	13239.7	13064.9	567.824	587.472		0.749362	0.748297	12029.9	11955.4	624.93	641.994		0.695955	0.696354	11172.5	11125.5	672.886	689.882
		Redcliffe Surgery			7.92957e+06	7.66379e+06		10405.2	10213.2		0.906259	0.90989	9429.86	9292.93	840.9	824.69		1.00619	1.00621	10469.7	10276.7	757.384	745.747		0.900717	0.900135	9372.19	9193.31	846.075	833.627
		Royal Hospital Chelsea			1.51076e+06	1.45467e+06		298.75	298.75		1.69522	1.66804	506.446	498.326	2983.06	2919.11		3.50439	3.48046	1046.94	1039.79	1443.03	1399.01		3.46816	3.43387	1036.11	1025.87	1458.1	1417.99
		Scarsdale Medical Centre			4.32754e+06	3.98545e+06		7904.25	8257		0.786845	0.783574	6219.42	6469.97	695.811	615.992		0.729647	0.728283	5767.31	6013.43	750.357	662.759		0.653145	0.652286	5162.62	5385.92	838.245	739.976
		Stanhope Mews Surgery			5.7341e+06	5.87865e+06		11325.5	12345		0.872163	0.874884	9877.68	10800.4	580.51	544.297		0.820409	0.820268	9291.54	10126.2	617.131	580.538		0.738854	0.739844	8367.89	9133.37	685.25	643.645
		The Abingdon Medical Practice			4.60847e+06	4.37181e+06		8686.75	8747.75		0.836986	0.8333	7270.69	7289.5	633.842	599.741		0.813698	0.812563	7068.39	7108.09	651.983	615.047		0.739277	0.739727	6421.91	6470.95	717.616	675.606
		The Chelsea Practice			3.25066e+06	3.05038e+06		5023.5	5213.75		0.863852	0.863833	4339.56	4503.81	749.076	677.288		0.958108	0.958339	4813.05	4996.54	675.384	610.498		0.91678	0.91626	4605.44	4777.15	705.83	638.535
		The Good Practice			3.70231e+06	3.75136e+06		4389.25	5068.75		0.984063	0.959896	4319.3	4865.47	857.155	771.016		1.11332	1.11203	4886.66	5636.6	757.636	665.535		0.9338	0.931641	4098.68	4722.25	903.293	794.4
		Barlby Surgery (At Medics)			7.87689e+06	8.09859e+06		10134	10869		1.02723	1.03356	10410	11233.7	756.666	720.917		1.09549	1.09481	11101.7	11899.4	709.519	680.586		0.989423	0.986755	10026.8	10725	785.582	755.11
		Half Penny Steps Health Centre			2.9422e+06	3.12755e+06		4811.25	4584.75		1.02304	1.00674	4922.08	4615.64	597.754	677.597		0.958255	0.956506	4610.4	4385.34	638.165	713.183		0.854078	0.850858	4109.18	3900.97	716.006	801.736
		Harrow Road Surgery (Dr Srikrishnamurthy)			1.56236e+06	1.64457e+06		2137.5	2141.25		1.08813	1.10461	2325.88	2365.25	671.73	695.305		1.13711	1.13595	2430.58	2432.36	642.794	676.122		1.06341	1.06026	2273.04	2270.28	687.346	724.393
		Queens Park Health Centre (Ahmed)			1.98267e+06	1.97029e+06		3320.25	3486.75		1.13665	1.07127	3773.96	3735.26	525.354	527.485		0.902359	0.898487	2996.06	3132.8	661.758	628.924		0.809486	0.805537	2687.7	2808.71	737.682	701.494
		Queens Park Health Centre (Lai Chung Fong)			1.47371e+06	1.65616e+06		1524	1430.5		1.3097	1.23439	1995.99	1765.79	738.336	937.914		1.25536	1.25462	1913.17	1794.73	770.296	922.789		1.17838	1.17658	1795.85	1683.1	820.619	983.995
		Shirland Road Medical Centre			3.1514e+06	3.28586e+06		3918.5	3893		1.22624	1.23267	4805.04	4798.77	655.853	684.729		1.22922	1.22739	4816.71	4778.24	654.263	687.671		1.1062	1.10339	4334.64	4295.48	727.026	764.957
		The Elgin Clinic			4.57428e+06	4.33209e+06		4575	4684.75		1.20063	1.18564	5492.89	5554.45	832.764	779.932		1.31356	1.31312	6009.54	6151.62	761.169	704.22		1.16731	1.16494	5340.44	5457.43	856.536	793.797
		The Meanwhile Gardens Medical Centre			2.93094e+06	2.47529e+06		2848.25	2875.75		1.17356	1.16794	3342.59	3358.71	876.847	736.977		1.33865	1.33938	3812.82	3851.71	768.707	642.647		1.18941	1.18913	3387.74	3419.63	865.16	723.848
		Brompton Medical Centre			1.97365e+06	1.82052e+06		3318	3535		0.853412	0.833342	2831.62	2945.86	697.004	617.993		0.829356	0.827614	2751.8	2925.62	717.222	622.27		0.712875	0.711152	2365.32	2513.92	834.412	724.177
		Chelsea Medical Services (Dr Joshi)			1.59239e+06	1.4361e+06		3063	3084.5		0.825449	0.8368	2528.35	2581.11	629.814	556.387		0.789401	0.788646	2417.94	2432.58	658.574	590.36		0.716801	0.717236	2195.56	2212.31	725.277	649.138
		Earls Court Health And Wellbeing Centre			2.50542e+06	2.50087e+06		5831.25	5894.5		0.798833	0.788595	4658.19	4648.37	537.852	538.009		0.803889	0.803849	4687.68	4738.29	534.47	527.8		0.62811	0.627148	3662.67	3696.72	684.043	676.509
		Earls Court Medical Centre			3.14809e+06	3.32832e+06		5117	5805.75		0.983948	0.992853	5034.86	5764.26	625.258	577.407		1.12876	1.12798	5775.86	6548.79	545.043	508.235		0.9648	0.96404	4936.88	5596.97	637.667	594.665
		Earls Court Surgery			2.33607e+06	2.2689e+06		4019.25	3996.75		0.918701	0.919882	3692.49	3676.54	632.653	617.13		0.898902	0.896729	3612.91	3584	646.588	633.065		0.759999	0.759061	3054.63	3033.78	764.763	747.881
		Kensington Park Medical Centre			3.71776e+06	3.65204e+06		7871.75	8240.75		0.760854	0.768331	5989.25	6331.62	620.738	576.794		0.727084	0.725247	5723.42	5976.58	649.569	611.058		0.61271	0.61184	4823.1	5042.02	770.824	724.321
		King'S Road Medical Centre (At Medics)			6.54689e+06	6.26443e+06		10852.5	11632		0.86991	0.880717	9440.7	10244.5	693.475	611.491		0.898026	0.89829	9745.83	10448.9	671.763	599.529		0.816044	0.81508	8856.11	9481.01	739.251	660.734
		Kynance Practice			1.27442e+06	1.25384e+06		2433.5	2592		0.902878	0.868439	2197.15	2250.99	580.034	557.017		0.856753	0.856945	2084.91	2221.2	611.261	564.489		0.75412	0.755816	1835.15	1959.08	694.451	640.018
		Beacon Medical Centre			1.53911e+06	1.51501e+06		2186.5	2118.75		1.04114	1.01289	2276.45	2146.07	676.1	705.946		1.08278	1.08265	2367.51	2293.86	650.096	660.463		0.904324	0.903334	1977.31	1913.94	778.386	791.565
		Colville Health Centre (Blake&Mok)			7.26279e+06	7.59817e+06		10250.8	10208.8		1.04426	1.05556	10704.4	10775.9	678.485	705.105		1.15253	1.15033	11814.3	11743.4	614.746	647.014		1.01204	1.00889	10374.1	10299.5	700.086	737.723
		Foreland Medical Centre			3.85333e+06	3.62283e+06		4178.25	4215.75		1.03526	1.03453	4325.57	4361.32	890.827	830.673		1.21975	1.21721	5096.43	5131.45	756.084	706.005		1.09419	1.0903	4571.82	4596.43	842.844	788.185
		North Kensington Medical Centre			3.78434e+06	3.68134e+06		4769.5	4782.25		1.10268	1.1082	5259.25	5299.7	719.559	694.632		1.14605	1.1445	5466.07	5473.29	692.333	672.601		1.03336	1.01685	4928.62	4862.82	767.83	757.038
		Notting Hill Medical Centre			2.81687e+06	2.84135e+06		2957.75	2868.25		1.07195	1.05942	3170.57	3038.69	888.443	935.057		1.25237	1.25282	3704.2	3593.4	760.453	790.713		1.10063	1.09937	3255.4	3153.26	865.292	901.083
		St Quintin Health Centre			1.86323e+06	2.04568e+06		2462.25	2465		1.11485	1.10841	2745.03	2732.24	678.765	748.718		1.14553	1.14415	2820.58	2820.34	660.584	725.33		1.039	1.03664	2558.28	2555.31	728.316	800.558
		The Exmoor Surgery			3.31805e+06	3.49963e+06		3661.5	3644		1.05702	1.05166	3870.3	3832.27	857.312	913.202		1.24295	1.24014	4551.08	4519.07	729.07	774.414		1.09368	1.08856	4004.51	3966.71	828.579	882.25
		The Golborne Medical Centre (Dathi)			1.56081e+06	1.63599e+06		2518.75	2565.5		1.12409	1.1336	2831.31	2908.26	551.268	562.533		1.14212	1.13846	2876.71	2920.72	542.568	560.134		0.987771	0.984678	2487.95	2526.19	627.348	647.613
		The Golborne Medical Centre (Ramasamy)			3.97065e+06	3.87128e+06		5182	5280.25		1.08329	1.08775	5613.61	5743.59	707.325	674.018		1.22827	1.22672	6364.89	6477.38	623.836	597.662		1.09085	1.08771	5652.77	5743.39	702.425	674.041
		Grand Union Health Centre			8.97163e+06	1.01993e+07		14023.8	16969.2		1.02281	0.998247	14343.6	16939.5	625.481	602.101		1.1253	1.12385	15780.9	19070.8	568.511	534.811		0.984489	0.981078	13806.2	16648.2	649.825	612.637
		Holland Park Surgery			5.00699e+06	5.66511e+06		8647.75	9128		0.92583	0.931201	8006.35	8500	625.377	666.483		0.920034	0.919655	7956.22	8394.61	629.318	674.85		0.852231	0.852671	7369.88	7783.18	679.385	727.866
		Lancaster Gate Medical Centre			2.08623e+06	1.81575e+06		5355.25	5984		0.794422	0.818054	4254.33	4895.24	490.379	370.921		0.676895	0.675666	3624.94	4043.19	575.521	449.088		0.52094	0.520967	2789.76	3117.46	747.816	582.444
		Portobello Medical Centre			1.96751e+06	1.77971e+06		3332.5	3638.5		0.971169	0.963243	3236.42	3504.76	607.927	507.797		0.850697	0.847862	2834.95	3084.94	694.019	576.901		0.744637	0.742135	2481.5	2700.26	792.87	659.087
		The Garway Medical Practice			3.1309e+06	3.2366e+06		4118	4087		0.982171	0.98012	4044.58	4005.75	774.097	807.988		1.04063	1.0415	4285.31	4256.61	730.612	760.369		0.939123	0.940108	3867.31	3842.22	809.58	842.377
		The Pembridge Villas Surgery			4.63999e+06	4.34303e+06		10397.8	10569.5		0.796453	0.799058	8281.32	8445.64	560.295	514.233		0.723174	0.722396	7519.38	7635.36	617.07	568.805		0.621394	0.621472	6461.1	6568.65	718.142	661.175
		The Portland Road Practice			5.22617e+06	5.27228e+06		8688.75	8910.5		0.975463	0.970439	8475.56	8647.1	616.616	609.717		0.969801	0.968385	8426.36	8628.79	620.216	611.011		0.907264	0.90562	7882.99	8069.53	662.968	653.357
		Westbourne Grove Medical Centre			3.82068e+06	4.44672e+06		8206	8273.75		0.921517	0.920167	7561.97	7613.23	505.249	584.077		0.81376	0.811133	6677.71	6711.11	572.154	662.59		0.691863	0.690648	5677.43	5714.25	672.96	778.181
		Connaught Square Practice			4.1112e+06	4.22116e+06		7471.75	8163.25		0.953169	0.95295	7121.84	7779.17	577.266	542.623		0.854118	0.849343	6381.76	6933.4	644.211	608.816		0.78078	0.777142	5833.79	6344	704.721	665.378
		Crompton Medical Centre			2.45471e+06	2.42598e+06		3166	3404.25		1.07462	1.08067	3402.24	3678.88	721.501	659.435		1.09937	1.09385	3480.6	3723.73	705.256	651.492		0.973877	0.968613	3083.3	3297.4	796.134	735.725
		Imperial College Health Centre			1.83391e+06	1.60699e+06		16011.2	16613.2		0.598829	0.606753	9588	10080.1	191.272	159.421		0.409433	0.407289	6555.53	6766.4	279.751	237.495		0.297387	0.295406	4761.54	4907.66	385.151	327.445
		Lisson Grove Health Centre			6.16973e+06	6.35364e+06		7424	7397.5		1.17866	1.18036	8750.37	8731.7	705.083	727.653		1.19558	1.18998	8875.96	8802.9	695.106	721.767		1.09711	1.09048	8144.94	8066.83	757.493	787.625
		Newton Medical Centre			6.95689e+06	8.56608e+06		11777.8	12970.8		0.970492	0.960826	11430.2	12462.6	608.641	687.341		0.88386	0.881207	10409.9	11429.9	668.297	749.444		0.759246	0.756654	8942.21	9814.37	777.984	872.81
		Paddington Green Health Centre			7.35167e+06	8.14569e+06		9435.5	9428.75		1.06767	1.06658	10074	10056.5	729.768	809.992		1.12929	1.12505	10655.4	10607.8	689.945	767.895		1.04697	1.04169	9878.7	9821.86	744.194	829.343
		The Westbourne Green Surgery			3.31742e+06	3.05938e+06		4051	4190.5		1.02504	1.0256	4152.42	4297.79	798.913	711.85		1.07952	1.07382	4373.12	4499.83	758.593	679.889		0.982431	0.974887	3979.83	4085.26	833.558	748.883
		Woodfield Road Medical Centre			3.18474e+06	2.55051e+06		3750.5	3777.25		1.09732	1.1031	4115.51	4166.7	773.839	612.119		0.999873	0.99332	3750.02	3752.02	849.259	679.771		0.885778	0.879233	3322.11	3321.08	958.65	767.976
		Belgravia Surgery			4.82474e+06	4.47246e+06		7414.25	7507.5		0.999811	0.9856	7412.85	7399.39	650.862	604.436		1.01355	1.009	7514.7	7575.08	642.041	590.418		0.954616	0.949445	7077.76	7127.96	681.676	627.453
		Dr Maher Shakarchi'S Practice			1.84786e+06	1.8609e+06		3829.5	4101.5		0.913862	0.9175	3499.64	3763.13	528.014	494.51		0.870459	0.865545	3333.42	3550.03	554.343	524.194		0.753668	0.74894	2886.17	3071.78	640.245	605.807
		Dr Victoria Muir'S Practice			3.93262e+06	4.28748e+06		8419.75	8791.25		0.932969	0.93776	7855.37	8244.08	500.629	520.067		0.896782	0.892768	7550.68	7848.54	520.831	546.277		0.763209	0.758925	6426.03	6671.9	611.984	642.617
		Kings College Health Centre			1.54871e+06	1.74112e+06		14381.8	16103		0.936139	0.931933	13463.3	15006.9	115.032	116.021		0.546344	0.544061	7857.38	8761.02	197.103	198.735		0.392246	0.388647	5641.18	6258.38	274.537	278.206
		Millbank Medical Centre			5.20626e+06	5.44628e+06		6870.75	7244.25		0.949603	0.962215	6524.49	6970.52	797.958	781.33		1.07178	1.06872	7363.93	7742.1	706.995	703.463		0.952054	0.947118	6541.32	6861.16	795.904	793.784
		Pimlico Health At The Marven Surgery			1.0768e+07	1.03377e+07		14105.8	14268.2		0.948391	0.938738	13377.8	13394.1	804.918	771.804		1.09335	1.09047	15422.6	15559.1	698.197	664.413		1.00864	1.00396	14227.7	14324.7	756.836	721.667
		The Doctor Hickey Surgery			2.72139e+06	3.09246e+06		2204	2260		0.836908	0.842523	1844.55	1904.1	1475.37	1624.1		1.96471	1.96582	4330.22	4442.76	628.465	696.066		1.05596	1.0474	2327.34	2367.12	1169.31	1306.42
		The Royal Mews Surgery			103321	72440.2		271	266		0.945069	0.974836	256.114	259.306	403.419	279.362		0.777582	0.774329	210.725	205.971	490.314	351.7		0.665497	0.66138	180.35	175.927	572.894	411.763
		Victoria Medical Centre			1.13825e+07	1.08713e+07		15872.8	16342		1.00341	0.990941	15926.9	16194	714.669	671.32		1.06218	1.05923	16859.7	17309.9	675.126	628.04		0.932434	0.922735	14800.3	15079.3	769.069	720.943
		Westminster School			22989.4	14613.2		235.25	224		0.649712	0.678263	152.845	151.931	150.41	96.1831		0.475184	0.470848	111.787	105.47	205.654	138.553		0.35448	0.351254	83.3913	78.6808	275.681	185.727
		Ground Floor Lanark Medical Centre			2.35843e+06	2.38735e+06		3570.75	3706.25		0.963071	0.970331	3438.89	3596.29	685.813	663.837		0.92263	0.916359	3294.48	3396.26	715.874	702.935		0.865696	0.859352	3091.19	3184.97	762.954	749.566
		Little Venice Medical Centre			2.97323e+06	2.91319e+06		4751	4831		1.04762	1.02625	4977.24	4957.8	597.366	587.598		0.978728	0.97429	4649.94	4706.8	639.414	618.933		0.874158	0.869791	4153.12	4201.96	715.903	693.293
		Maida Vale Medical Centre			3.86057e+06	3.83775e+06		7093.25	6798.25		0.960199	0.951258	6810.93	6466.89	566.82	593.446		0.864949	0.860915	6135.3	5852.71	629.239	655.721		0.766804	0.763158	5439.14	5188.14	709.776	739.716
		St Johns Wood Medical Practice			7.39798e+06	7.4934e+06		17822.8	19069.5		0.924567	0.904963	16478.3	17257.2	448.952	434.219		0.773108	0.768783	13778.9	14660.3	536.906	511.135		0.744879	0.74105	13275.8	14131.5	557.254	530.264
		The Randolph Surgery			4.56214e+06	4.97009e+06		8437.75	8335.75		0.951069	0.950029	8024.88	7919.2	568.499	627.6		0.811584	0.807209	6847.94	6728.69	666.205	738.641		0.750526	0.74625	6332.75	6220.56	720.403	798.978
		Third Floor Lanark Road Medical Centre			1.47055e+06	1.65086e+06		3265	3280.5		0.970493	0.969518	3168.66	3180.51	464.091	519.057		0.827753	0.821089	2702.61	2693.58	544.12	612.888		0.722861	0.717416	2360.14	2353.48	623.076	701.455
		Wellington Health Centre			2.77815e+06	2.56958e+06		6932	7086		0.848325	0.843699	5880.59	5978.45	472.427	429.806		0.715543	0.711854	4960.14	5044.19	560.095	509.413		0.6613	0.658212	4584.13	4664.09	606.037	550.927
		Cavendish Health Centre			3.29021e+06	3.72652e+06		6477	6812.25		0.904874	0.910386	5860.87	6201.78	561.387	600.88		0.78611	0.782987	5091.64	5333.9	646.2	698.649		0.706277	0.703805	4574.55	4794.49	719.243	777.251
		Covent Garden Medical Centre			2.3762e+06	2.96151e+06		3133.75	3674		1.17097	1.18533	3669.53	4354.9	647.549	680.039		1.09668	1.09462	3436.73	4021.65	691.413	736.39		0.963469	0.960449	3019.27	3528.69	787.011	839.265
		Crawford Street Surgery			2.04763e+06	2.28913e+06		5309	5547.25		0.848354	0.854852	4503.91	4742.08	454.635	482.728		0.746397	0.742149	3962.62	4116.89	516.737	556.036		0.625504	0.622752	3320.8	3454.56	616.608	662.642
		Fitzrovia Medical Centre			4.13265e+06	4.15801e+06		7676.25	7773		0.926358	0.924573	7110.95	7186.71	581.167	578.57		0.878636	0.875598	6744.63	6806.02	612.732	610.931		0.766546	0.763103	5884.2	5931.6	702.33	700.993
		Great Chapel Street Medical Centre			674070	699404		618.75	545		0.855793	0.857387	529.522	467.276	1272.98	1496.77		0.958001	0.953353	592.763	519.578	1137.17	1346.1		0.874264	0.868259	540.951	473.201	1246.08	1478.03
		Marylebone Health Centre			4.20969e+06	4.67258e+06		9786.5	10487.5		0.89652	0.879513	8773.79	9223.89	479.803	506.574		0.72911	0.726649	7135.44	7620.73	589.97	613.141		0.649483	0.647913	6356.17	6794.99	662.3	687.651
		Mayfair Medical Centre			1.11898e+06	1.10444e+06		2244.25	2350.5		1.04747	1.04794	2350.79	2463.19	476.001	448.377		0.903649	0.900423	2028.01	2116.44	551.761	521.837		0.804855	0.802116	1806.3	1885.37	619.488	585.793
		Soho Centre For Health And Care			1.65941e+06	1.46223e+06		3193.25	3276.5		0.96165	0.942029	3070.79	3086.56	540.384	473.74		0.822946	0.81976	2627.87	2685.94	631.463	544.4		0.705287	0.702344	2252.16	2301.23	736.807	635.41
		Soho Square General Practice			2.0832e+06	1.87033e+06		4874.25	4614.25		0.918357	0.893989	4476.3	4125.09	465.385	453.403		0.786813	0.782409	3835.12	3610.23	543.191	518.063		0.600232	0.596887	2925.68	2754.19	712.041	679.085
